# Supplementary material for: Single-Cell NGS-Based Analysis of Copy Number Alterations Reveals New Insights in Circulating Tumor Cells Persistence in Early-Stage Breast Cancer
Source: Cancers (Basel). 2020 Sep 2;12(9):2490. doi: 10.3390/cancers12092490 (PMC7565733; doi:10.3390/cancers12092490)
Supplement: Supplementary file 1 [file cancers-12-02490-s001.zip]

Archive with 3 entries (3 files):
- cancers-893093 supplementary.docx
- Table S1.xlsx
- Table S2.xlsx
