# Supplementary material for: Single-Cell NGS-Based Analysis of Copy Number Alterations Reveals New Insights in Circulating Tumor Cells Persistence in Early-Stage Breast Cancer
Source: Cancers (Basel). 2020 Sep 2;12(9):2490. doi: 10.3390/cancers12092490 (PMC7565733; doi:10.3390/cancers12092490)
Supplement: Supplementary file 1 [file cancers-12-02490-s001.zip › Table S2.xlsx]

## Sheet: Merged
Database	Enriched term	Nr. Samples	Samples	Genes
GO_Molecular_Function_2018	type I interferon receptor binding (GO:0005132)	11	P03C_1;P10B_1;P08A_1;P01A_6;P07A_1;P02A_2;P11A_1;P09B_1;P12A_2;P08B_2;P08B_3	IFNA1;IFNA10;IFNA14;IFNA16;IFNA17;IFNA2;IFNA21;IFNA4;IFNA5;IFNA6;IFNA7;IFNA8;IFNB1;IFNE;IFNK;IFNW1
GO_Biological_Process_2018	natural killer cell activation involved in immune response (GO:0002323)	10	P03C_1;P10B_1;P08A_1;P07A_1;P02A_2;P11A_1;P09B_1;P12A_2;P08B_2;P08B_3	CD244;CORO1A;IFNA1;IFNA10;IFNA14;IFNA16;IFNA17;IFNA2;IFNA21;IFNA4;IFNA5;IFNA6;IFNA7;IFNA8;IFNB1;IFNE;IFNK;IFNW1;KLRF2;VAMP7
KEGG_2019_Human	Herpes simplex virus 1 infection	10	P10B_1;P01A_4;P02C_2;P08A_1;P01A_6;P07A_1;P06A_1;P12A_2;P03C_2;P02C_1	AKT1;AKT2;ALYREF;B2M;BAD;BAK1;BAX;BCL2;BCL2L1;BID;BIRC2;BIRC3;BST2;C3;C5;CALR;CARD9;CASP3;CASP8;CASP9;CCL2;CCL5;CD74;CFP;CHUK;DAXX;DDX58;EIF2AK1;EIF2AK2;EIF2AK3;EIF2AK4;EIF2B1;EIF2B3;EIF2B4;EIF2B5;EIF2S1;EIF4EBP1;FADD;FAS;FASLG;HCFC1;HCFC2;HKR1;HLA-A;HLA-B;HLA-C;HLA-DMA;HLA-DMB;HLA-DOA;HLA-DOB;HLA-DPA1;HLA-DPB1;HLA-DQA1;HLA-DQA2;HLA-DQB1;HLA-DRA;HLA-DRB1;HLA-DRB5;HLA-E;HLA-F;HLA-G;IFIH1;IFNA1;IFN…
GO_Biological_Process_2018	response to dsRNA (GO:0043331)	9	P10B_1;P08A_1;P01A_6;P07A_1;P02A_2;P11A_1;P09B_1;P12A_2;P08B_2	IFNA1;IFNA10;IFNA14;IFNA16;IFNA17;IFNA2;IFNA21;IFNA4;IFNA5;IFNA6;IFNA7;IFNA8;IFNB1;IFNE;IFNK;IFNW1;IRAK3;PDE12;PMAIP1;RFTN1;RIOK3;SLC3A2;TICAM1;TLR3
GO_Biological_Process_2018	regulation of peptidyl-serine phosphorylation of STAT protein (GO:0033139)	9	P10B_1;P08A_1;P01A_6;P07A_1;P02A_2;P11A_1;P09B_1;P12A_2;P08B_2	IFNA1;IFNA10;IFNA14;IFNA16;IFNA17;IFNA2;IFNA21;IFNA4;IFNA5;IFNA6;IFNA7;IFNA8;IFNB1;IFNE;IFNG;IFNK;IFNW1;LIF
GO_Biological_Process_2018	positive regulation of peptidyl-serine phosphorylation of STAT protein (GO:0033141)	9	P10B_1;P08A_1;P01A_6;P07A_1;P02A_2;P11A_1;P09B_1;P12A_2;P08B_2	IFNA1;IFNA10;IFNA14;IFNA16;IFNA17;IFNA2;IFNA21;IFNA4;IFNA5;IFNA6;IFNA7;IFNA8;IFNB1;IFNE;IFNG;IFNK;IFNW1;LIF
GO_Biological_Process_2018	lymphocyte activation involved in immune response (GO:0002285)	9	P08A_1;P01A_6;P07A_1;P02A_2;P11A_1;P09B_1;P12A_2;P08B_2;P08B_3	CD1C;CD244;EIF2AK4;F2RL1;IFNA1;IFNA10;IFNA14;IFNA16;IFNA17;IFNA2;IFNA21;IFNA4;IFNA5;IFNA6;IFNA7;IFNA8;IFNB1;IFNE;IFNK;IFNW1;LCP1
KEGG_2019_Human	Autoimmune thyroid disease	9	P03C_1;P10B_1;P04C_3;P08A_1;P11A_1;P02B_1;P12A_2;P08B_2;P08B_3	CD28;CD40;CD40LG;CD80;CD86;CGA;CTLA4;FAS;GZMB;HLA-A;HLA-B;HLA-C;HLA-DMA;HLA-DMB;HLA-DOA;HLA-DOB;HLA-DPA1;HLA-DPB1;HLA-DQA1;HLA-DQA2;HLA-DQB1;HLA-DRA;HLA-DRB1;HLA-DRB5;HLA-E;HLA-F;HLA-G;IFNA1;IFNA10;IFNA13;IFNA14;IFNA16;IFNA17;IFNA2;IFNA21;IFNA4;IFNA5;IFNA6;IFNA7;IFNA8;IL10;IL2;IL4;IL5;PRF1;TG;TPO;TSHB;TSHR
GO_Biological_Process_2018	natural killer cell activation (GO:0030101)	8	P08A_1;P07A_1;P02A_2;P11A_1;P09B_1;P12A_2;P08B_2;P08B_3	BAG6;CASP8;CD2;CD244;ELF4;HNF1A;IFNA1;IFNA10;IFNA14;IFNA16;IFNA17;IFNA2;IFNA21;IFNA4;IFNA5;IFNA6;IFNA7;IFNA8;IFNB1;IFNE;IFNK;IFNW1;IL12B;IL2;IL21R;KLRK1;NCR1;NCR3;PRDX1;SLAMF7;SNX27;ULBP1;ULBP2;ULBP3
GO_Biological_Process_2018	B cell proliferation (GO:0042100)	8	P08A_1;P01A_6;P07A_1;P02A_2;P11A_1;P09B_1;P12A_2;P08B_2	BCL2;CD40;CD40LG;CD79A;CR2;CTPS1;GAPT;HSPD1;IFNA1;IFNA10;IFNA14;IFNA16;IFNA17;IFNA2;IFNA21;IFNA4;IFNA5;IFNA6;IFNA7;IFNA8;IFNB1;IFNE;IFNK;IFNW1;IL10;LEF1;MEF2C;MS4A1
KEGG_2019_Human	Necroptosis	8	P03C_1;P08A_1;P07A_1;P02A_2;P12A_2;P02C_1;P08B_2;P08B_3	AIFM1;ALOX15;BAX;BCL2;BIRC2;BIRC3;CAMK2A;CAMK2B;CAMK2D;CAMK2G;CAPN1;CAPN2;CASP1;CASP8;CFLAR;CHMP1A;CHMP1B;CHMP2A;CHMP2B;CHMP3;CHMP4A;CHMP4B;CHMP5;CHMP6;CHMP7;CYBB;CYLD;DNM1L;FADD;FTH1;FTL;GLUD2;H2AFB1;H2AFB2;H2AFB3;H2AFJ;H2AFV;H2AFX;H2AFY;H2AFY2;H2AFZ;HIST1H2AA;HIST1H2AB;HIST1H2AC;HIST1H2AD;HIST1H2AE;HIST1H2AG;HIST1H2AH;HIST1H2AI;HIST1H2AJ;HIST1H2AK;HIST1H2AL;HIST1H2AM;HIST2H2AA3;HIST2H2AA4;HIST2…
KEGG_2019_Human	Cytosolic DNA-sensing pathway	8	P08A_1;P01A_6;P07A_1;P11A_1;P09B_1;P12A_2;P08B_2;P08B_3	ADAR;AIM2;CASP1;CCL4;CCL4L1;CCL4L2;CCL5;CHUK;CXCL10;DDX58;IFNA1;IFNA10;IFNA13;IFNA14;IFNA16;IFNA17;IFNA2;IFNA21;IFNA4;IFNA5;IFNA6;IFNA7;IFNA8;IFNB1;IKBKB;IKBKG;IL18;IL1B;IL33;IL6;IRF3;IRF7;NFKB1;NFKBIA;POLR1C;POLR2E;POLR2F;POLR2H;POLR2K;POLR2L;POLR3A;POLR3B;POLR3C;POLR3D;POLR3E;POLR3F;POLR3G;POLR3GL;POLR3H;POLR3K;PYCARD;RELA;RIPK1;RIPK3;TBK1;TMEM173;TREX1;ZBP1
GO_Biological_Process_2018	cytidine to uridine editing (GO:0016554)	7	P01A_5_;P08A_1;P07A_1;P04A_9;P11A_1;P07C_2;P08B_3	A1CF;AICDA;APOBEC1;APOBEC2;APOBEC3A;APOBEC3B;APOBEC3C;APOBEC3D;APOBEC3F;APOBEC3G;APOBEC3H
GO_Biological_Process_2018	T cell activation involved in immune response (GO:0002286)	7	P08A_1;P01A_6;P07A_1;P11A_1;P09B_1;P12A_2;P08B_2	CD1C;EIF2AK4;F2RL1;FCER1G;ICAM1;IFNA1;IFNA10;IFNA14;IFNA16;IFNA17;IFNA2;IFNA21;IFNA4;IFNA5;IFNA6;IFNA7;IFNA8;IFNB1;IFNE;IFNK;IFNW1;ITGAL;LCP1;LILRB1;SLC11A1;TNFSF18
GO_Biological_Process_2018	lymphocyte proliferation (GO:0046651)	7	P08A_1;P07A_1;P02A_2;P11A_1;P09B_1;P12A_2;P08B_2	BCL2;CD40;CD40LG;CD79A;CR2;CTPS1;ELF4;HELLS;HSPD1;IFNA1;IFNA10;IFNA14;IFNA16;IFNA17;IFNA2;IFNA21;IFNA4;IFNA5;IFNA6;IFNA7;IFNA8;IFNB1;IFNE;IFNK;IFNW1;IL10;MEF2C;MS4A1;MSN;PIK3CG;PPP3CB;TNFRSF4;TNFSF14
GO_Biological_Process_2018	response to exogenous dsRNA (GO:0043330)	7	P08A_1;P01A_6;P07A_1;P11A_1;P09B_1;P12A_2;P08B_2	CAV1;COLEC12;DDX58;DHX9;FLOT1;IFIH1;IFIT1;IFNA1;IFNA10;IFNA14;IFNA16;IFNA17;IFNA2;IFNA21;IFNA4;IFNA5;IFNA6;IFNA7;IFNA8;IFNB1;IFNE;IFNK;IFNW1;IRAK3;MUL1;PQBP1;RALB;RFTN1;SLC3A2;TICAM1;TLR3;TMEM173
GO_Cellular_Component_2018	MHC protein complex (GO:0042611)	7	P03C_1;P10B_1;P02B_1;P06A_1;P08B_2;P04C_3;P08B_3	HLA-A;HLA-B;HLA-C;HLA-DMA;HLA-DMB;HLA-DOA;HLA-DOB;HLA-DPA1;HLA-DPB1;HLA-DQA1;HLA-DQB1;HLA-DQB2;HLA-DRA;HLA-DRB1;HLA-DRB5;HLA-E
KEGG_2019_Human	Systemic lupus erythematosus	7	P03C_1;P10B_1;P04C_3;P02C_1;P08B_2;P04C_3;P08B_3	ACTN1;C1QA;C1QB;C1QC;C1R;C1S;C2;C3;C4A;C4B;C5;C6;C7;C8A;C8B;C8G;C9;CD28;CD40;CD40LG;CD80;CD86;CTSG;ELANE;FCGR1A;FCGR2A;FCGR3A;FCGR3B;GRIN2A;GRIN2B;H2AFB1;H2AFB2;H2AFB3;H2AFJ;H2AFV;H2AFX;H2AFY;H2AFY2;H2AFZ;H2BFM;H2BFWT;H3F3A;H3F3B;H3F3C;HIST1H2AA;HIST1H2AB;HIST1H2AC;HIST1H2AD;HIST1H2AE;HIST1H2AG;HIST1H2AH;HIST1H2AI;HIST1H2AJ;HIST1H2AK;HIST1H2AL;HIST1H2AM;HIST1H2BA;HIST1H2BB;HIST1H2BC;HIST1H2BD;HIS…
KEGG_2019_Human	Antigen processing and presentation	7	P03C_1;P10B_1;P02B_1;P06A_1;P02C_1;P08B_2;P04C_3	B2M;CALR;CD4;CD8A;CD8B;CIITA;CREB1;CTSB;CTSL;HLA-A;HLA-B;HLA-C;HLA-DMA;HLA-DMB;HLA-DOA;HLA-DOB;HLA-DPA1;HLA-DPB1;HLA-DQA1;HLA-DQA2;HLA-DQB1;HLA-DRA;HLA-DRB1;HLA-DRB5;HLA-E;HLA-F;HLA-G;HSP90AA1;HSP90AB1;HSPA1A;HSPA1B;HSPA1L;HSPA2;HSPA4;HSPA5;HSPA6;HSPA8;IFI30;IFNG;KIR2DL1;KIR2DL3;KIR2DL4;KIR3DL1;KIR3DL2;KIR3DL3;KLRC1;KLRC2;KLRC3;KLRC4;KLRD1;LGMN;NFYA;NFYB;PDIA3;PSME1;PSME2;PSME3;RFXANK;RFXAP;TAP1;…
KEGG_2019_Human	Graft-versus-host disease	7	P03C_1;P10B_1;P02B_1;P06A_1;P08B_2;P04C_3;P08B_3	CD28;CD80;CD86;FAS;FASLG;GZMB;HLA-A;HLA-B;HLA-C;HLA-DMA;HLA-DMB;HLA-DOA;HLA-DOB;HLA-DPA1;HLA-DPB1;HLA-DQA1;HLA-DQA2;HLA-DQB1;HLA-DRA;HLA-DRB1;HLA-DRB5;HLA-E;HLA-F;HLA-G;IFNG;IL1A;IL1B;IL2;IL6;KIR2DL1;KIR2DL3;KIR3DL1;KIR3DL2;KLRC1;KLRD1;PRF1;TNF
KEGG_2019_Human	RIG-I-like receptor signaling pathway	7	P08A_1;P07A_1;P02A_2;P11A_1;P09B_1;P12A_2;P08B_2	ATG12;ATG5;AZI2;CASP10;CASP8;CHUK;CYLD;DDX3X;DDX58;FADD;IFIH1;IFNA1;IFNA10;IFNA13;IFNA14;IFNA16;IFNA17;IFNA2;IFNA21;IFNA4;IFNA5;IFNA6;IFNA7;IFNA8;IFNB1;IFNE;IFNK;IFNW1;IKBKE;IKBKG;IL12A;IL12B;IRF3;IRF7;ISG15;MAP3K1;MAP3K7;MAPK11;MAPK12;MAPK13;MAPK14;MAPK8;MAPK9;NLRX1;OTUD5;PIN1;RELA;RIPK1;TANK;TBK1;TMEM173;TNF;TRADD;TRAF2;TRAF6
KEGG_2019_Human	JAK-STAT signaling pathway	7	P08A_1;P01A_6;P07A_1;P02A_2;P11A_1;P08B_2;P08B_3	AKT2;AKT3;AOX1;BCL2;CCND1;CCND2;CCND3;CDKN1A;CISH;CNTF;CNTFR;CREBBP;CRLF2;CSF2;CSF2RA;CSF2RB;CSF3;CSF3R;CSH1;CSH2;CTF1;EGF;EGFR;EP300;EPO;EPOR;FHL1;GFAP;GH1;GH2;GHR;GRB2;HRAS;IFNA1;IFNA10;IFNA13;IFNA14;IFNA16;IFNA17;IFNA2;IFNA21;IFNA4;IFNA5;IFNA6;IFNA7;IFNA8;IFNAR1;IFNAR2;IFNB1;IFNE;IFNG;IFNGR1;IFNGR2;IFNK;IFNL1;IFNL2;IFNL3;IFNLR1;IFNW1;IL10;IL10RA;IL10RB;IL11;IL11RA;IL12A;IL12B;IL12RB1;IL12RB2;I…
Reactome_2016	TRAF6 mediated IRF7 activation Homo sapiens R-HSA-933541	7	P10B_1;P08A_1;P02A_2;P11A_1;P09B_1;P12A_2;P08B_2	CREBBP;DDX58;DHX36;EP300;IFIH1;IFNA1;IFNA10;IFNA14;IFNA16;IFNA17;IFNA2;IFNA21;IFNA4;IFNA5;IFNA6;IFNA7;IFNA8;IFNB1;IKBKE;IRF1;IRF2;IRF3;IRF7;MYD88;RNF135;TANK;TBK1;TRAF2;TRAF6;TRIM25
Reactome_2016	Generic Transcription Pathway Homo sapiens R-HSA-212436	7	P01A_4;P02C_2;P08A_1;P01A_6;P06A_1;P03C_2;P02C_1	AGO1;AGO2;AGO3;AGO4;AIFM2;AKT1;AKT2;AR;ARID3A;ATF2;ATM;ATR;ATRIP;AURKB;BANP;BARD1;BAX;BBC3;BCL6;BID;BIRC5;BLM;BNIP3L;BRCA1;BRD1;BRD7;BRIP1;BRPF1;BRPF3;BTG2;CARM1;CASP1;CASP10;CASP2;CASP6;CCNA1;CCNA2;CCNB1;CCNC;CCNE1;CCNE2;CCNH;CCNK;CCNT2;CDC25C;CDK1;CDK12;CDK13;CDK5;CDK5R1;CDK7;CDK8;CDK9;CDKN1A;CDKN2A;CDKN2B;CENPJ;CHD3;CHD9;CHEK1;CHEK2;CHM;CNOT1;CNOT10;CNOT11;CNOT3;CNOT6L;CNOT7;CNOT8;COX11;COX16;…
Reactome_2016	Regulation of IFNA signaling Homo sapiens R-HSA-912694	7	P08A_1;P07A_1;P11A_1;P09B_1;P12A_2;P08B_2;P08B_3	IFNA1;IFNA10;IFNA14;IFNA16;IFNA17;IFNA2;IFNA21;IFNA4;IFNA5;IFNA6;IFNA7;IFNA8;IFNAR1;IFNAR2;IFNB1;JAK1;PTPN1;PTPN11;PTPN6;SOCS1;SOCS3;STAT1;STAT2;TYK2
GO_Biological_Process_2018	DNA cytosine deamination (GO:0070383)	6	P01A_5_;P08A_1;P07A_1;P04A_9;P11A_1;P07C_2	APOBEC3A;APOBEC3C;APOBEC3D;APOBEC3F;APOBEC3G;APOBEC3H
GO_Biological_Process_2018	B cell differentiation (GO:0030183)	6	P08A_1;P01A_6;P07A_1;P11A_1;P09B_1;P12A_2	ADAM17;AICDA;BLNK;CD79A;CEBPG;CLCF1;DNAJB9;HDAC5;HDAC9;HHEX;IFNA1;IFNA10;IFNA14;IFNA16;IFNA17;IFNA2;IFNA21;IFNA4;IFNA5;IFNA6;IFNA7;IFNA8;IFNB1;IFNE;IFNK;IFNW1;IL11;ITGA4;JAK3;KIT;KLF6;LYL1;MSH2;NFAM1;NHEJ1;PLCG2;RAG1;RAG2;TCF3;TPD52;VCAM1
GO_Biological_Process_2018	regulation of type I interferon-mediated signaling pathway (GO:0060338)	6	P08A_1;P07A_1;P11A_1;P09B_1;P12A_2;P08B_2	CACTIN;CDC37;FADD;HSP90AB1;IFNA1;IFNA10;IFNA14;IFNA16;IFNA17;IFNA2;IFNA21;IFNA4;IFNA5;IFNA6;IFNA7;IFNA8;IFNAR1;IFNAR2;IFNB1;JAK1;NLRC5;PTPN1;PTPN11;PTPN6;TYK2;WNT5A;ZBP1
KEGG_2019_Human	Olfactory transduction	6	P03C_1;P01A_5;P04A_2;P02A_2;P09C_2;P04C_3	ADCY3;ANO2;ARRB1;ARRB2;CALM1;CALM2;CALM3;CALML3;CALML4;CALML5;CALML6;CAMK2A;CAMK2B;CAMK2D;CAMK2G;CNGA2;CNGA3;CNGA4;CNGB1;GNAL;GNB1;GNG13;GUCY2D;NCALD;OR10A2;OR10A3;OR10A4;OR10A5;OR10A6;OR10A7;OR10AD1;OR10AG1;OR10C1;OR10G2;OR10G3;OR10G4;OR10G7;OR10G8;OR10G9;OR10H1;OR10H2;OR10H3;OR10H4;OR10H5;OR10J1;OR10J3;OR10J5;OR10K1;OR10K2;OR10P1;OR10Q1;OR10R2;OR10S1;OR10T2;OR10V1;OR10W1;OR10X1;OR10Z1;OR11A1;OR…
Reactome_2016	Response to metal ions Homo sapiens R-HSA-5660526	6	P03C_1;P02A_2;P11A_1;P09B_1;P04B_1;P09C_2	MT1A;MT1B;MT1E;MT1F;MT1G;MT1H;MT1M;MT1X;MT2A;MT3;MT4
Reactome_2016	Metallothioneins bind metals Homo sapiens R-HSA-5661231	6	P03C_1;P02A_2;P11A_1;P09B_1;P04B_1;P09C_2	MT1A;MT1B;MT1E;MT1F;MT1G;MT1H;MT1M;MT1X;MT2A;MT3;MT4
GO_Biological_Process_2018	lymphocyte chemotaxis (GO:0048247)	5	P02B_3;P01A_4;P01A_6;P11A_1;P06B_1	ADAM8;CCL1;CCL11;CCL13;CCL14;CCL15;CCL16;CCL17;CCL18;CCL19;CCL2;CCL20;CCL21;CCL22;CCL23;CCL24;CCL26;CCL3;CCL3L1;CCL4;CCL4L1;CCL5;CCL7;CCL8;CH25H;CKLF;CX3CL1;CXCL10;CXCL11;CXCL13;CXCL16;CXCL9;CYP7B1;DEFA1;GAS6;HSD3B7;PIK3CG;SAA1;XCL1;XCL2
GO_Biological_Process_2018	chemokine-mediated signaling pathway (GO:0070098)	5	P02B_3;P01A_4;P01A_6;P06B_1;P03C_2	ACKR3;CCL1;CCL11;CCL13;CCL14;CCL15;CCL16;CCL17;CCL18;CCL19;CCL2;CCL20;CCL21;CCL22;CCL23;CCL24;CCL26;CCL3;CCL3L1;CCL4;CCL4L1;CCL5;CCL7;CCL8;CCR1;CCR2;CX3CL1;CXCL1;CXCL10;CXCL11;CXCL12;CXCL13;CXCL2;CXCL3;CXCL5;CXCL6;CXCL9;FOXC1;GPR35;GPR75;PF4;PF4V1;PPBP;PTK2B;XCL1;XCL2
GO_Biological_Process_2018	sensory perception of chemical stimulus (GO:0007606)	5	P03C_1;P04A_2;P02A_2;P09C_2;P04C_3	ADCY3;BEST2;C5AR1;CD36;DRD2;GFY;GNAL;GNAS;MKKS;OBP2A;OBP2B;OMP;OR10A2;OR10A3;OR10A4;OR10A5;OR10A6;OR10A7;OR10AD1;OR10AG1;OR10C1;OR10G2;OR10G3;OR10G4;OR10G7;OR10G8;OR10G9;OR10J1;OR10J3;OR10K1;OR10K2;OR10P1;OR10Q1;OR10R2;OR10S1;OR10T2;OR10V1;OR10W1;OR10Z1;OR11L1;OR12D2;OR12D3;OR13A1;OR13C2;OR13C3;OR13C4;OR13C5;OR13C8;OR13C9;OR13D1;OR13G1;OR13H1;OR13J1;OR14A16;OR14C36;OR14I1;OR14J1;OR1B1;OR1C1;OR1I1…
GO_Biological_Process_2018	sensory perception of smell (GO:0007608)	5	P03C_1;P04A_2;P02A_2;P09C_2;P04C_3	ADCY3;BEST2;DRD2;GFY;GNAL;MKKS;OBP2B;OMP;OR10A2;OR10A3;OR10A4;OR10A5;OR10A6;OR10A7;OR10AD1;OR10AG1;OR10C1;OR10G2;OR10G3;OR10G4;OR10G7;OR10G8;OR10G9;OR10P1;OR10Q1;OR10S1;OR10V1;OR10W1;OR11L1;OR13A1;OR13C2;OR13C3;OR13C4;OR13C5;OR13C8;OR13C9;OR13D1;OR13H1;OR13J1;OR14A16;OR14C36;OR14I1;OR14J1;OR1C1;OR1Q1;OR2A1;OR2A12;OR2A14;OR2A2;OR2A5;OR2AE1;OR2AG1;OR2AG2;OR2AK2;OR2B11;OR2B2;OR2B3;OR2B6;OR2C1;OR2C3;…
GO_Biological_Process_2018	base conversion or substitution editing (GO:0016553)	5	P01A_5_;P08A_1;P04A_9;P07C_2;P08B_3	A1CF;ADAR;ADARB1;AICDA;APOBEC1;APOBEC2;APOBEC3A;APOBEC3B;APOBEC3C;APOBEC3D;APOBEC3F;APOBEC3G;APOBEC3H;METTL3;NUDT16
GO_Biological_Process_2018	DNA deamination (GO:0045006)	5	P01A_5_;P08A_1;P04A_9;P11A_1;P07C_2	APOBEC3A;APOBEC3C;APOBEC3D;APOBEC3F;APOBEC3G;APOBEC3H;EXOSC5;EXOSC6
GO_Molecular_Function_2018	chemokine activity (GO:0008009)	5	P02B_3;P01A_4;P01A_6;P06B_1;P03C_2	CCL1;CCL11;CCL13;CCL14;CCL15;CCL16;CCL17;CCL18;CCL19;CCL2;CCL20;CCL21;CCL22;CCL23;CCL24;CCL26;CCL3;CCL3L1;CCL4;CCL4L1;CCL5;CCL7;CCL8;CX3CL1;CXCL1;CXCL10;CXCL11;CXCL12;CXCL13;CXCL16;CXCL2;CXCL3;CXCL5;CXCL6;CXCL9;PF4;PF4V1;PPBP;XCL1;XCL2
GO_Molecular_Function_2018	chemokine receptor binding (GO:0042379)	5	P02B_3;P01A_4;P01A_6;P06B_1;P03C_2	CCL1;CCL11;CCL13;CCL14;CCL15;CCL16;CCL17;CCL18;CCL19;CCL2;CCL20;CCL21;CCL22;CCL23;CCL24;CCL26;CCL3;CCL3L1;CCL4;CCL4L1;CCL5;CCL7;CCL8;CCRL2;CX3CL1;CXCL1;CXCL10;CXCL11;CXCL12;CXCL13;CXCL16;CXCL2;CXCL3;CXCL5;CXCL6;CXCL9;PF4;PF4V1;PPBP;XCL1;XCL2
GO_Molecular_Function_2018	interleukin-1 receptor binding (GO:0005149)	5	P02B_3;P02A_2;P11A_1;P12B_1;P08B_1	ERAP1;IL1A;IL1B;IL1F10;IL1RN;IL3;IL36A;IL36B;IL36G;IL36RN;IL37;LRRC70;TLR5
GO_Molecular_Function_2018	bitter taste receptor activity (GO:0033038)	5	P03C_1;P02A_2;P09B_1;P06B_1;P08B_3	TAS2R1;TAS2R10;TAS2R13;TAS2R14;TAS2R16;TAS2R19;TAS2R20;TAS2R3;TAS2R30;TAS2R31;TAS2R38;TAS2R39;TAS2R4;TAS2R40;TAS2R41;TAS2R42;TAS2R43;TAS2R46;TAS2R5;TAS2R50;TAS2R60;TAS2R7;TAS2R8;TAS2R9
GO_Molecular_Function_2018	olfactory receptor activity (GO:0004984)	5	P01A_5;P04A_2;P02A_2;P09C_2;P04C_3	OR10A2;OR10A3;OR10A4;OR10A5;OR10A6;OR10A7;OR10AD1;OR10AG1;OR10C1;OR10G4;OR10G7;OR10G8;OR10G9;OR10P1;OR10Q1;OR10S1;OR10V1;OR10W1;OR11L1;OR13A1;OR13C2;OR13C3;OR13C4;OR13C5;OR13C8;OR13C9;OR13D1;OR13H1;OR13J1;OR14A16;OR14C36;OR14I1;OR14J1;OR1B1;OR1C1;OR1F1;OR1J1;OR1J2;OR1J4;OR1K1;OR1L1;OR1L3;OR1L4;OR1L6;OR1L8;OR1Q1;OR2A1;OR2A12;OR2A14;OR2A2;OR2A5;OR2AE1;OR2AG1;OR2AG2;OR2AK2;OR2AP1;OR2B11;OR2B2;OR2B3;…
GO_Molecular_Function_2018	fatty-acyl-CoA synthase activity (GO:0004321)	5	P10A_1;P11A_1;P11A_2;P04B_2;P09B_1	ACSM1;ACSM2A;ACSM2B;ACSM3;ACSM4;ACSM5
KEGG_2019_Human	Alcoholism	5	P03C_1;P10B_1;P02C_1;P08B_2;P08B_3	ADCY5;ADORA2B;ARAF;ATF2;ATF6B;BDNF;BRAF;CALM1;CALM2;CALM3;CALML3;CALML4;CALML5;CALML6;CAMK4;CAMKK2;CREB1;CREB3;CREB3L1;CREB3L2;CREB3L3;CREB3L4;CREB5;CRH;DDC;DRD1;DRD2;GNAI1;GNAI2;GNAI3;GNAO1;GNAS;GNB1;GNB2;GNB3;GNB4;GNB5;GNG10;GNG11;GNG13;GNG2;GNG3;GNG4;GNG5;GNG7;GNG8;GNGT1;GNGT2;GRB2;GRIN1;GRIN2A;GRIN2B;GRIN2C;GRIN2D;GRIN3A;GRIN3B;H2AFB1;H2AFB2;H2AFB3;H2AFJ;H2AFV;H2AFX;H2AFY2;H2AFZ;H2BFM;H2BFWT;…
KEGG_2019_Human	Epstein-Barr virus infection	5	P03C_1;P10B_1;P08A_1;P02B_1;P08B_2	ADRM1;AKT1;AKT3;BAK1;BAX;BCL2;BCL2L11;BLNK;CASP3;CCNA1;CCND1;CCND2;CCND3;CCNE1;CCNE2;CD19;CD3D;CD3E;CD3G;CD40;CD44;CD58;CDK2;CDK4;CDK6;CDKN1A;CDKN1B;CHUK;CIR1;CYCS;DDB2;DDX58;E2F1;E2F2;E2F3;EIF2AK2;ENTPD1;ENTPD3;ENTPD8;FADD;GADD45B;GADD45G;HDAC1;HDAC2;HES1;HLA-A;HLA-B;HLA-C;HLA-DMA;HLA-DMB;HLA-DOA;HLA-DOB;HLA-DPA1;HLA-DPB1;HLA-DQA1;HLA-DQA2;HLA-DQB1;HLA-DRA;HLA-DRB1;HLA-DRB5;HLA-E;HLA-F;HLA-G;IFN…
KEGG_2019_Human	Taste transduction	5	P03C_1;P10B_1;P02A_2;P06B_1;07B5033	ADCY4;ADCY6;ADCY8;ASIC2;CACNA1A;CACNA1C;CALHM1;CHRM3;ENTPD2;GABBR1;GABBR2;GABRA1;GABRA2;GABRA3;GABRA4;GABRA5;GABRA6;GNAT3;GNB3;GNG13;GRM1;GRM4;HTR1A;HTR1B;HTR1D;HTR1E;HTR1F;HTR3A;HTR3B;HTR3C;HTR3D;HTR3E;ITPR3;KCNK5;P2RX2;P2RX3;P2RY1;P2RY4;PDE1A;PDE1B;PDE1C;PKD2L1;PRKACB;PRKACG;SCN2A;SCN3A;SCN9A;SCNN1A;SCNN1B;SCNN1G;TAS1R1;TAS1R2;TAS1R3;TAS2R1;TAS2R10;TAS2R13;TAS2R14;TAS2R16;TAS2R19;TAS2R20;TAS2R3…
KEGG_2019_Human	Estrogen signaling pathway	5	P10B_1;P01A_4;09A5311;P09C_2;P04C_3	ADCY1;ADCY2;ADCY3;ADCY5;ADCY6;ADCY7;ADCY8;ADCY9;ATF2;ATF4;ATF6B;BCL2;CALM1;CALM2;CALM3;CALML3;CALML5;CALML6;CREB3;CREB3L1;CREB3L2;CREB3L4;CREB5;CTSD;EGFR;ESR1;ESR2;FKBP4;FKBP5;FOS;GABBR1;GABBR2;GNAI1;GNAI2;GNAI3;GNAO1;GNAQ;GNAS;GRB2;GRM1;HRAS;HSP90AB1;HSP90B1;HSPA1A;HSPA1B;HSPA1L;HSPA2;HSPA6;HSPA8;ITPR1;ITPR2;ITPR3;JUN;KCNJ3;KCNJ5;KCNJ6;KCNJ9;KRAS;KRT10;KRT12;KRT13;KRT14;KRT15;KRT16;KRT17;KRT18;K…
KEGG_2019_Human	Human cytomegalovirus infection	5	P10B_1;P08A_1;P11A_1;P12A_2;P08B_2	ADCY2;ADCY3;ADCY4;ADCY5;ADCY6;ADCY7;ADCY8;ADCY9;ARHGEF12;ATF2;ATF4;ATF6B;BAK1;BAX;BCAR1;CALM1;CALM2;CALML3;CALML4;CALML5;CALML6;CALR;CASP3;CCL2;CCL3;CCL3L1;CCL3L3;CCL4;CCL4L1;CCL4L2;CCL5;CCND1;CCR1;CCR3;CCR5;CDK4;CDKN1A;CDKN2A;CHUK;CREB3;CREB3L1;CREB3L3;CTNNB1;CX3CL1;CXCL12;CXCR4;E2F1;E2F3;FADD;FAS;GNA11;GNA12;GNA13;GNAI2;GNAI3;GNAO1;GNAQ;GNAS;GNB1;GNB3;GNB4;GNG10;GNG13;GNG3;GNG5;GNG7;GNGT2;GRB2;…
KEGG_2019_Human	Hepatitis C	5	P08A_1;P07A_1;P11A_1;P12A_2;P08B_2	ARAF;BAD;BAK1;CASP3;CCND1;CDK6;CDKN1A;CHUK;CLDN1;CLDN11;CLDN14;CLDN16;CLDN17;CLDN18;CLDN2;CLDN20;CLDN22;CLDN24;CLDN6;CLDN8;CLDN9;E2F1;E2F3;EIF2AK1;FADD;FAS;GRB2;GSK3B;IFIT1;IFIT1B;IFNA1;IFNA10;IFNA13;IFNA14;IFNA16;IFNA17;IFNA2;IFNA21;IFNA4;IFNA5;IFNA6;IFNA7;IFNA8;IFNAR1;IFNAR2;IFNB1;IFNG;IKBKG;IRF9;LDLR;MAP2K2;MAPK3;MX1;MYC;OAS1;OAS2;OAS3;PIAS1;PIK3CA;PIK3CB;PPARA;PPP2CB;PPP2R2B;PPP2R2C;RAF1;RELA…
KEGG_2019_Human	Type I diabetes mellitus	5	P02B_1;P06A_1;P08B_2;P04C_3;P08B_3	CD28;CD80;CD86;CPE;FAS;FASLG;GAD1;GAD2;GZMB;HLA-A;HLA-B;HLA-C;HLA-DMA;HLA-DMB;HLA-DOA;HLA-DOB;HLA-DPA1;HLA-DPB1;HLA-DQA1;HLA-DQA2;HLA-DQB1;HLA-DRA;HLA-DRB1;HLA-DRB5;HLA-E;HLA-F;HLA-G;HSPD1;ICA1;IL12A;IL12B;IL1A;IL1B;IL2;INS;LTA;PRF1;PTPRN;PTPRN2;TNF
KEGG_2019_Human	Allograft rejection	5	P02B_1;P06A_1;P08B_2;P04C_3;P08B_3	CD28;CD40;CD40LG;CD80;CD86;FAS;FASLG;GZMB;HLA-A;HLA-B;HLA-C;HLA-DMA;HLA-DMB;HLA-DOA;HLA-DOB;HLA-DPA1;HLA-DPB1;HLA-DQA1;HLA-DQA2;HLA-DQB1;HLA-DRA;HLA-DRB1;HLA-DRB5;HLA-E;HLA-F;HLA-G;IL10;IL12A;IL12B;IL2;IL4;IL5;PRF1;TNF
Reactome_2016	GPCR downstream signaling Homo sapiens R-HSA-388396	5	P03C_1;P04A_2;P02A_2;P09C_2;P04C_3	ABHD12;ABHD6;ADCY1;ADCY2;ADCY3;ADCY4;ADCY5;ADCY6;ADCY7;ADCY8;ADCY9;ADCYAP1;ADCYAP1R1;ADM;ADM2;ADORA1;ADORA2B;ADORA3;ADRA1A;ADRA1B;ADRA1D;ADRA2B;ADRB2;ADRB3;ADRBK1;AGT;AGTR1;AGTR2;AKAP13;AKT1;AKT2;AKT3;ANXA1;APLN;APLNR;APP;ARHGAP4;ARHGEF1;ARHGEF11;ARHGEF12;ARHGEF16;ARHGEF17;ARHGEF2;ARHGEF25;ARHGEF3;ARHGEF4;ARHGEF6;ARHGEF7;ARHGEF9;ARRB1;ARRB2;AVP;AVPR1A;AVPR1B;AVPR2;BDKRB1;BDKRB2;BRS3;C3AR1;C5;C5AR…
Reactome_2016	Signaling by GPCR Homo sapiens R-HSA-372790	5	P03C_1;P04A_2;P02A_2;P09C_2;P04C_3	ABHD12;ABHD6;ACKR2;ACKR4;ACTN2;ADCY1;ADCY2;ADCY3;ADCY4;ADCY5;ADCY6;ADCY7;ADCY8;ADCY9;ADCYAP1;ADCYAP1R1;ADM;ADM2;ADORA1;ADORA2B;ADORA3;ADRA1A;ADRA1B;ADRA1D;ADRA2B;ADRB2;ADRB3;ADRBK1;AGT;AGTR1;AGTR2;AHCYL1;AKAP13;AKAP9;AKT1;AKT2;AKT3;ANXA1;APBB1IP;APLN;APLNR;APP;ARAF;ARHGAP4;ARHGEF1;ARHGEF11;ARHGEF12;ARHGEF16;ARHGEF17;ARHGEF2;ARHGEF25;ARHGEF3;ARHGEF4;ARHGEF6;ARHGEF7;ARHGEF9;ARRB1;ARRB2;ARTN;AVP;AVP…
Reactome_2016	Olfactory Signaling Pathway Homo sapiens R-HSA-381753	5	P01A_5;P04A_2;P02A_2;P09C_2;P04C_3	GNB1;OR10A2;OR10A3;OR10A4;OR10A5;OR10A6;OR10A7;OR10AD1;OR10AG1;OR10C1;OR10G4;OR10G7;OR10G8;OR10G9;OR10H1;OR10H2;OR10H3;OR10H4;OR10H5;OR10J1;OR10J3;OR10J5;OR10K1;OR10K2;OR10P1;OR10Q1;OR10R2;OR10S1;OR10T2;OR10V1;OR10W1;OR10X1;OR10Z1;OR11A1;OR11L1;OR12D2;OR12D3;OR13A1;OR13C2;OR13C3;OR13C4;OR13C5;OR13C8;OR13C9;OR13D1;OR13F1;OR13G1;OR13H1;OR13J1;OR14A16;OR14C36;OR14I1;OR14J1;OR1B1;OR1C1;OR1F1;OR1I1;OR…
Reactome_2016	Interferon alpha/beta signaling Homo sapiens R-HSA-909733	5	P08A_1;P09B_1;P12A_2;P08B_2;P08B_3	ADAR;BST2;HLA-A;HLA-B;HLA-C;HLA-E;HLA-F;HLA-G;IFI27;IFI35;IFIT1;IFIT2;IFIT3;IFNA1;IFNA10;IFNA14;IFNA16;IFNA17;IFNA2;IFNA21;IFNA4;IFNA5;IFNA6;IFNA7;IFNA8;IFNAR1;IFNAR2;IFNB1;IRF2;IRF4;IRF5;IRF7;IRF8;IRF9;ISG15;ISG20;JAK1;MX1;MX2;OAS1;OAS2;OAS3;OASL;PSMB8;PTPN1;PTPN11;PTPN6;RSAD2;SOCS1;SOCS3;STAT1;STAT2
GO_Biological_Process_2018	eosinophil chemotaxis (GO:0048245)	4	P02B_3;P01A_4;P01A_6;P06B_1	CCL1;CCL11;CCL13;CCL14;CCL15;CCL16;CCL18;CCL2;CCL23;CCL24;CCL26;CCL3;CCL3L1;CCL4;CCL4L1;CCL5;CCL7;CCL8;CX3CL1;SCG2;XCL1;XCL2
GO_Biological_Process_2018	eosinophil migration (GO:0072677)	4	P02B_3;P01A_4;P01A_6;P06B_1	CCL1;CCL11;CCL13;CCL14;CCL15;CCL16;CCL18;CCL2;CCL23;CCL24;CCL26;CCL3;CCL3L1;CCL4;CCL4L1;CCL5;CCL7;CCL8;CX3CL1;SCG2;XCL1;XCL2
GO_Biological_Process_2018	response to interferon-gamma (GO:0034341)	4	P02B_3;P01A_4;P01A_6;P10A_1	AQP4;BST2;CALCOCO2;CASP1;CCL1;CCL11;CCL13;CCL14;CCL15;CCL16;CCL17;CCL18;CCL19;CCL2;CCL21;CCL22;CCL23;CCL24;CCL26;CCL3;CCL3L1;CCL4;CCL4L1;CCL5;CCL7;CCL8;CX3CL1;CXCL16;DAPK3;GBP6;GCH1;IFITM1;IFITM2;IFITM3;IL12RB1;IL23R;IRF8;KYNU;LGALS9;MEFV;NUB1;PDE12;RPL13A;SLC11A1;SLC26A6;STAT1;SYNCRIP;TDGF1;WNT5A;XCL1;XCL2
GO_Biological_Process_2018	inflammatory response (GO:0006954)	4	P02B_3;P01A_4;P01A_6;P06B_1	ADAM8;ADORA1;ADORA2A;AFAP1L2;AIMP1;ANXA1;AOAH;AOC3;APOL3;AZU1;BLNK;C3AR1;C5AR1;C5AR2;CARD18;CCL1;CCL11;CCL13;CCL14;CCL15;CCL16;CCL17;CCL18;CCL19;CCL2;CCL20;CCL21;CCL22;CCL23;CCL24;CCL26;CCL3;CCL3L1;CCL4;CCL4L1;CCL5;CCL7;CCL8;CCR7;CCRL2;CD180;CD27;CD40LG;CD6;CDO1;CHI3L1;CHUK;CRH;CRHBP;CRP;CSF1R;CX3CL1;CXCL1;CXCL10;CXCL11;CXCL13;CXCL2;CXCL3;CXCL5;CXCL6;CXCL9;CXCR2;CXCR4;CYBA;CYBB;CYP4F11;DHX8;DLC1;…
GO_Biological_Process_2018	regulation of cellular macromolecule biosynthetic process (GO:2000112)	4	P10B_1;P08A_1;P06A_1;P03C_2	ABCG1;ABL1;ACVR1B;ACVR2B;ACVRL1;AHR;AIRE;ANKRD17;ANKRD30A;APBB2;ARNTL;ARNTL2;ASCC1;ASCC2;ATF2;ATF4;ATF5;ATF7;ATRX;ATXN2;BAZ2A;BAZ2B;BCL11A;BCL11B;BHLHE40;BPTF;BRCA2;BRDT;CALR;CARM1;CCDC88A;CDC123;CDK11A;CEBPB;CELSR2;CHD7;CHEK2;CLOCK;CNBP;CNOT8;CREBBP;CREM;CRX;CTR9;CYFIP2;DACH1;DACH2;DAXX;DDIT3;DDX25;DDX6;DLX4;DNM2;DSCC1;E2F1;EDF1;EFEMP1;EHMT2;EIF2A;EIF2B4;EIF4E;ELAVL2;ENG;ERC1;ESR1;ESRRA;EZH2;FAD…
GO_Biological_Process_2018	regulation of gene expression (GO:0010468)	4	P10B_1;P08A_1;P06A_1;P03C_2	ABCG1;ABL1;ACTA2;ACTG2;ACVR1B;ACVR2B;ACVRL1;ADTRP;AES;AGGF1;AGR2;AHNAK;AHNAK2;AHR;AIRE;AKAP8L;AKR1B1;AKT1;ALPK3;AMH;ANK2;ANK3;ANKRD30A;ANXA7;APBB2;APLN;ARNTL;ARNTL2;ASCC1;ASCC2;ATF2;ATF4;ATF5;ATF7;ATM;ATRAID;ATRX;AZU1;BAZ2A;BAZ2B;BCL11A;BCL11B;BHLHE40;BMI1;BPTF;BRCA1;BRCA2;BRDT;C1QTNF1;CALCOCO1;CALR;CARM1;CCL3;CCR1;CD28;CD3E;CDK1;CDK10;CDK11A;CDK2;CDK3;CDK4;CEBPB;CELF1;CELSR2;CHD7;CHEK2;CITED1;CI…
GO_Biological_Process_2018	regulation of nucleic acid-templated transcription (GO:1903506)	4	P10B_1;P08A_1;P06A_1;P03C_2	ABCG1;ABL1;ACTN4;ACVR1B;ACVR2B;ACVRL1;AHR;AIRE;ANKRD30A;APBB2;ARNTL;ARNTL2;ASCC1;ASCC2;ATF2;ATF4;ATF5;ATF7;ATRX;BAZ2A;BAZ2B;BCL11A;BCL11B;BHLHE40;BPTF;BRCA2;BRDT;CALR;CARM1;CDK11A;CEBPB;CELSR2;CHD7;CHEK2;CLOCK;CNBP;CNOT8;CREBBP;CREM;CRX;CTR9;DACH1;DACH2;DAXX;DDIT3;DLX4;DNM2;E2F1;EDF1;EFEMP1;ELAVL2;ENG;ERC1;ESR1;ESRRA;EZH2;FADS1;FOXC1;FOXK2;FOXN4;FOXO4;FZD7;GCFC2;GLI4;GTF2IRD1;HCLS1;HES6;HINFP;HIV…
GO_Biological_Process_2018	regulation of transposition (GO:0010528)	4	P01A_5_;P08A_1;P11A_1;P07C_2	APOBEC3A;APOBEC3B;APOBEC3C;APOBEC3D;APOBEC3F;APOBEC3G;APOBEC3H;DDX4;PIWIL1
GO_Biological_Process_2018	negative regulation of single stranded viral RNA replication via double stranded DNA intermediate (GO:0045869)	4	P01A_5_;P08A_1;P07A_1;P07C_2	APOBEC3C;APOBEC3D;APOBEC3F;APOBEC3G;APOBEC3H;HMGA2
GO_Biological_Process_2018	negative regulation of transposition (GO:0010529)	4	P01A_5_;P08A_1;P11A_1;P07C_2	APOBEC3A;APOBEC3B;APOBEC3C;APOBEC3D;APOBEC3F;APOBEC3G;APOBEC3H;DDX4;PIWIL1;ZNF91
GO_Biological_Process_2018	lymphocyte differentiation (GO:0030098)	4	P08A_1;P11A_1;P09B_1;P12A_2	AICDA;BLNK;CD4;CLCF1;DLL4;DNAJB9;HDAC9;HHEX;HNF1A;IFNA1;IFNA10;IFNA14;IFNA16;IFNA17;IFNA2;IFNA21;IFNA4;IFNA5;IFNA6;IFNA7;IFNA8;IFNB1;IFNE;IFNK;IFNW1;IKZF1;IL11;JAK3;KIT;LEP;LEPR;LFNG;LYL1;NFAM1;PLCG2;TCF3;TPD52;TXK
GO_Biological_Process_2018	positive regulation of peptidyl-serine phosphorylation (GO:0033138)	4	P08A_1;P07A_1;P11A_1;P12A_2	ARAF;AXIN1;CALCR;CAMK1;CAV1;CMC4;CREBL2;EIF4G1;HDAC6;IFNA1;IFNA10;IFNA14;IFNA16;IFNA17;IFNA2;IFNA21;IFNA4;IFNA5;IFNA6;IFNA7;IFNA8;IFNB1;IFNE;IFNG;IFNK;IFNW1;IL11;IRGM;LIF;OPRD1;OSM;PAK1;PDCD10;RAF1;RIPK2;RPTOR;STK4;TCL1A;TCL1B;TENM1;TERF2IP
GO_Biological_Process_2018	B cell activation (GO:0042113)	4	P08A_1;P01A_6;P11A_1;P12A_2	ADAM17;AKAP17A;BANK1;BLNK;CASP8;CD79A;CEBPG;CHRNA4;CLCF1;CTPS1;DNAJB9;FCRL1;HDAC5;HDAC9;HHEX;HSPD1;IFNA1;IFNA10;IFNA14;IFNA16;IFNA17;IFNA2;IFNA21;IFNA4;IFNA5;IFNA6;IFNA7;IFNA8;IFNB1;IFNE;IFNK;IFNW1;IL11;ITGA4;JAK3;LAT2;LAX1;LEF1;LYL1;MEF2C;MS4A1;MSH2;NFAM1;NHEJ1;PLCG2;PRKCB;RAG1;RAG2;TCF3;TPD52;VCAM1;ZAP70
GO_Biological_Process_2018	cellular response to type I interferon (GO:0071357)	4	P08A_1;P12A_2;P08B_2;P08B_3	ADAR;HFE;HLA-A;HLA-B;HLA-C;HLA-E;HLA-F;HLA-G;IFI27;IFI35;IFNA1;IFNA10;IFNA14;IFNA16;IFNA17;IFNA2;IFNA21;IFNA4;IFNA5;IFNA6;IFNA7;IFNA8;IFNAR1;IFNAR2;IFNB1;IRAK1;IRF2;IRF4;IRF5;IRF7;IRF8;IRF9;ISG15;ISG20;MX1;MX2;OAS1;OAS2;OAS3;OASL;PSMB8;RSAD2;SP100;STAT1;STAT2
GO_Biological_Process_2018	type I interferon signaling pathway (GO:0060337)	4	P08A_1;P12A_2;P08B_2;P08B_3	ADAR;HFE;HLA-A;HLA-B;HLA-C;HLA-E;HLA-F;HLA-G;IFI27;IFI35;IFNA1;IFNA10;IFNA14;IFNA16;IFNA17;IFNA2;IFNA21;IFNA4;IFNA5;IFNA6;IFNA7;IFNA8;IFNAR1;IFNAR2;IFNB1;IRAK1;IRF2;IRF4;IRF5;IRF7;IRF8;IRF9;ISG15;ISG20;MX1;MX2;OAS1;OAS2;OAS3;OASL;PSMB8;RSAD2;SP100;STAT1;STAT2
GO_Molecular_Function_2018	CCR chemokine receptor binding (GO:0048020)	4	P02B_3;P01A_4;P01A_6;P06B_1	CCL1;CCL11;CCL13;CCL14;CCL15;CCL16;CCL17;CCL18;CCL19;CCL2;CCL20;CCL21;CCL22;CCL23;CCL24;CCL26;CCL27;CCL3;CCL3L1;CCL4;CCL4L1;CCL5;CCL7;CCL8;CCR2;CCRL2;CX3CL1;CXCL13;DEFB1;DEFB103A;DEFB106A;DEFB4A;XCL1;XCL2
GO_Molecular_Function_2018	tumor necrosis factor-activated receptor activity (GO:0005031)	4	P01A_5;P02C_2;P11A_4;P04C_3	CD27;CD40;EDA2R;LTBR;NGFR;RELT;TNFRSF10A;TNFRSF10B;TNFRSF10C;TNFRSF10D;TNFRSF14;TNFRSF18;TNFRSF19;TNFRSF1A;TNFRSF1B;TNFRSF21;TNFRSF25;TNFRSF4;TNFRSF8;TNFRSF9
GO_Molecular_Function_2018	natural killer cell lectin-like receptor binding (GO:0046703)	4	P06A_1;P04B_3;07C5572;P08B_2	HLA-E;MICA;MICB;RAET1E;RAET1G;RAET1L;ULBP1;ULBP2;ULBP3
KEGG_2019_Human	Chemokine signaling pathway	4	P02B_3;P01A_4;P01A_6;P06B_1	ADCY1;ADCY2;ADCY4;ADCY8;ADCY9;ARRB1;ARRB2;BAD;BCAR1;CCL1;CCL11;CCL13;CCL14;CCL15;CCL16;CCL17;CCL18;CCL19;CCL2;CCL20;CCL21;CCL22;CCL23;CCL24;CCL26;CCL27;CCL3;CCL3L1;CCL3L3;CCL4;CCL4L1;CCL4L2;CCL5;CCL7;CCL8;CCR1;CCR10;CCR2;CCR3;CCR4;CCR5;CCR6;CCR7;CCR8;CCR9;CDC42;CHUK;CRK;CRKL;CX3CL1;CXCL1;CXCL10;CXCL11;CXCL13;CXCL16;CXCL2;CXCL3;CXCL5;CXCL6;CXCL9;CXCR1;CXCR2;CXCR3;CXCR4;CXCR5;CXCR6;ELMO1;FGR;FOXO3;…
KEGG_2019_Human	Viral carcinogenesis	4	P03C_1;P10B_1;P02C_1;P08B_2	ACTN1;ATF2;ATF6B;ATP6V0D1;BAD;BAK1;BAX;CASP3;CCNA1;CCND1;CCND2;CCND3;CCNE2;CCR3;CCR4;CCR5;CCR8;CDC42;CDK1;CDK2;CDK4;CDK6;CDKN1A;CDKN1B;CDKN2A;CDKN2B;CHD4;CHEK1;CREB1;CREB3;CREB3L1;CREB3L2;CREB3L3;CREB5;CREBBP;DDB1;DDX3X;DLG1;DNAJA3;EGR3;EIF2AK2;GRB2;GSN;GTF2A1;GTF2A1L;GTF2B;GTF2E1;GTF2H1;GTF2H3;GTF2H4;HDAC1;HDAC11;HDAC2;HDAC5;HDAC6;HDAC7;HDAC8;HDAC9;HIST1H2BA;HIST1H2BB;HIST1H2BC;HIST1H2BD;HIST1H2…
KEGG_2019_Human	Natural killer cell mediated cytotoxicity	4	P03C_1;P08A_1;P12A_2;P08B_2	ARAF;BRAF;CASP3;FYN;GRB2;GZMB;HLA-A;HLA-B;HLA-C;HLA-E;HLA-G;ICAM2;IFNA1;IFNA10;IFNA13;IFNA14;IFNA16;IFNA17;IFNA2;IFNA21;IFNA4;IFNA5;IFNA6;IFNA7;IFNA8;IFNAR1;IFNAR2;IFNB1;IFNGR1;IFNGR2;ITGAL;ITGB2;KIR2DL1;KIR2DL3;KIR2DL4;KIR3DL1;KIR3DL2;KLRC1;KLRC2;KLRC3;KLRD1;KLRK1;LAT;LCK;LCP2;MAPK3;MICA;MICB;NCR1;NCR2;NCR3;NFATC2;PAK1;PIK3CA;PIK3CB;PLCG1;PLCG2;PPP3CB;PPP3CC;PPP3R2;PRF1;PRKCA;PRKCB;PRKCG;PTPN6;R…
KEGG_2019_Human	Ascorbate and aldarate metabolism	4	P04A_8;P02B_1;P06B_1;P08B_3	ALDH2;ALDH3A2;ALDH7A1;ALDH9A1;MIOX;RGN;UGDH;UGT1A1;UGT1A10;UGT1A4;UGT1A6;UGT1A7;UGT1A8;UGT2A1;UGT2A2;UGT2A3;UGT2B10;UGT2B11;UGT2B15;UGT2B17;UGT2B28;UGT2B4;UGT2B7
KEGG_2019_Human	Metabolism of xenobiotics by cytochrome P450	4	P04A_8;P04A_9;P03C_2;P08B_3	ADH1A;ADH1B;ADH4;ADH5;ADH6;ADH7;AKR1C1;ALDH1A3;CBR1;CBR3;CYP2A13;CYP2A6;CYP2B6;CYP2D6;CYP2E1;CYP2F1;CYP2S1;CYP3A4;CYP3A5;DHDH;GSTA1;GSTA2;GSTA3;GSTA4;GSTA5;GSTM1;GSTM2;GSTM3;GSTM4;GSTM5;GSTO1;GSTO2;HPGDS;MGST1;MGST2;MGST3;SULT2A1;UGT1A1;UGT1A10;UGT1A4;UGT1A6;UGT1A7;UGT1A8;UGT2A1;UGT2A2;UGT2A3;UGT2B10;UGT2B11;UGT2B15;UGT2B17;UGT2B28;UGT2B4;UGT2B7
KEGG_2019_Human	Toll-like receptor signaling pathway	4	P08A_1;P01A_6;P11A_1;P08B_2	CASP8;CCL3;CCL3L1;CCL3L3;CCL4;CCL4L1;CCL4L2;CCL5;CD14;CD40;CD80;CD86;CHUK;CXCL10;CXCL11;CXCL9;FADD;IFNA1;IFNA10;IFNA13;IFNA14;IFNA16;IFNA17;IFNA2;IFNA21;IFNA4;IFNA5;IFNA6;IFNA7;IFNA8;IFNAR1;IFNAR2;IFNB1;IKBKB;IL12A;IL1B;IL6;IRF3;IRF5;IRF7;JUN;LY96;MAP2K2;MAP2K4;MAP2K6;MAP3K7;MAP3K8;MAPK1;MAPK12;MAPK13;MAPK14;MAPK3;MAPK8;MYD88;NFKB1;PIK3CA;PIK3CB;PIK3R1;PIK3R2;PIK3R3;RAC1;RELA;RIPK1;STAT1;TAB1;TAB…
Reactome_2016	Class C/3 (Metabotropic glutamate/pheromone receptors) Homo sapiens R-HSA-420499	4	P03C_1;P02A_2;P06B_1;P08B_3	CASR;GABBR1;GABBR2;GPRC6A;GRM1;GRM2;GRM3;GRM4;GRM5;GRM6;GRM7;GRM8;TAS1R1;TAS1R2;TAS1R3;TAS2R1;TAS2R10;TAS2R13;TAS2R14;TAS2R16;TAS2R19;TAS2R20;TAS2R3;TAS2R30;TAS2R31;TAS2R38;TAS2R39;TAS2R4;TAS2R40;TAS2R41;TAS2R42;TAS2R43;TAS2R46;TAS2R5;TAS2R50;TAS2R60;TAS2R7;TAS2R8;TAS2R9
Reactome_2016	Defensins Homo sapiens R-HSA-1461973	4	P02C_2;P04A_9;P06B_1;P04C_3	ART1;CCR6;CD4;DEFA1;DEFA3;DEFA4;DEFA5;DEFA6;DEFB1;DEFB103A;DEFB104A;DEFB105A;DEFB106A;DEFB107A;DEFB108B;DEFB110;DEFB112;DEFB113;DEFB114;DEFB115;DEFB116;DEFB118;DEFB119;DEFB121;DEFB123;DEFB124;DEFB130;DEFB131;DEFB133;DEFB134;DEFB135;DEFB136;DEFB4A;TLR1;TLR2
Reactome_2016	Beta defensins Homo sapiens R-HSA-1461957	4	P02C_2;P04A_9;P06B_1;P04C_3	CCR6;DEFB1;DEFB103A;DEFB104A;DEFB105A;DEFB106A;DEFB107A;DEFB108B;DEFB110;DEFB112;DEFB113;DEFB114;DEFB115;DEFB116;DEFB118;DEFB119;DEFB121;DEFB123;DEFB124;DEFB130;DEFB131;DEFB133;DEFB134;DEFB135;DEFB136;DEFB4A;TLR1;TLR2
Reactome_2016	Gene Expression Homo sapiens R-HSA-74160	4	P02C_2;P06A_1;P03C_2;P02C_1	A1CF;AARS2;ADARB1;ADAT1;ADAT2;ADAT3;AGO2;AIFM2;AIMP1;AKT1;AKT2;ALKBH8;APEH;AR;ARID3A;ATF2;ATM;ATR;ATRIP;BANP;BARD1;BAX;BBC3;BCL6;BDP1;BID;BLM;BMS1;BOP1;BRD7;BRF1;BRF2;BRPF1;BRPF3;BYSL;C1D;C2ORF49;CARM1;CASP1;CASP10;CASP6;CCAR1;CCNA1;CCNA2;CCNB1;CCNK;CCNT2;CD2BP2;CD3EAP;CDC40;CDC5L;CDK1;CDK5;CDK5R1;CDK7;CDK8;CDK9;CDKN1A;CENPJ;CHD9;CHEK1;CHEK2;CHM;CLNS1A;CNOT11;CNOT3;CNOT6L;CNOT8;COX11;COX18;COX4I1…
Reactome_2016	Signal Transduction Homo sapiens R-HSA-162582	4	P04A_2;P02A_2;P09C_2;P04C_3	A2M;AATF;ABCA4;ABHD12;ABI1;ABI2;ABL1;ACKR4;ACTN2;ACTR2;ACTR3;ACVR1B;ACVR1C;ACVR2A;ADAM10;ADAM17;ADCY1;ADCY10;ADCY2;ADCY3;ADCY5;ADCY6;ADCY7;ADCY8;ADCYAP1;ADCYAP1R1;ADH1A;ADH4;ADM;ADM2;ADORA1;ADORA2B;ADORA3;ADRA1A;ADRA1B;ADRA2B;ADRB2;ADRB3;ADRBK1;AGO1;AGO2;AGO3;AGO4;AGRN;AGT;AGTR1;AHCTF1;AHCYL1;AKAP13;AKR1B10;AKR1C1;AKR1C3;AKR1C4;AKT1;AKT1S1;AKT2;AKT3;ALDH1A1;ALDH1A2;ALDH1A3;ALDH8A1;AMER1;AMOTL1;AM…
Reactome_2016	PRC2 methylates histones and DNA Homo sapiens R-HSA-212300	4	P02C_1;P08B_2;P04C_3;P08B_3	AEBP2;DNMT3A;DNMT3B;EED;EZH2;H2AFB1;H2AFX;H2AFZ;H3F3A;HIST1H2AB;HIST1H2AC;HIST1H2AD;HIST1H2AJ;HIST1H2BA;HIST1H2BB;HIST1H2BC;HIST1H2BD;HIST1H2BH;HIST1H2BK;HIST1H2BL;HIST1H2BM;HIST1H2BN;HIST1H2BO;HIST1H3A;HIST1H4A;HIST2H2AA3;HIST2H2AC;HIST2H2BE;HIST2H3A;HIST3H2BB;JARID2;PHF1;PHF19;RBBP7;SUZ12
Reactome_2016	RNA Polymerase I Chain Elongation Homo sapiens R-HSA-73777	4	P02C_1;P08B_2;P04C_3;P08B_3	CCNH;CDK7;ERCC3;GTF2H1;GTF2H2;GTF2H3;GTF2H4;GTF2H5;H2AFB1;H2AFX;H2AFZ;H3F3A;HIST1H2AB;HIST1H2AC;HIST1H2AD;HIST1H2AJ;HIST1H2BA;HIST1H2BB;HIST1H2BC;HIST1H2BD;HIST1H2BH;HIST1H2BK;HIST1H2BL;HIST1H2BM;HIST1H2BN;HIST1H2BO;HIST1H3A;HIST1H4A;HIST2H2AA3;HIST2H2AC;HIST2H2BE;HIST2H3A;HIST3H2BB;MNAT1;POLR1A;POLR1B;POLR1C;POLR1D;POLR2E;POLR2F;POLR2H;POLR2K;POLR2L;TAF1A;TAF1B;TAF1C;TAF1D;TBP;UBTF;ZNRD1
Reactome_2016	NoRC negatively regulates rRNA expression Homo sapiens R-HSA-427413	4	P02C_1;P08B_2;P04C_3;P08B_3	BAZ2A;CCNH;CDK7;DNMT3B;ERCC3;GTF2H1;GTF2H2;GTF2H3;GTF2H4;GTF2H5;H2AFB1;H2AFX;H2AFZ;H3F3A;HDAC2;HIST1H2AB;HIST1H2AC;HIST1H2AD;HIST1H2AJ;HIST1H2BA;HIST1H2BB;HIST1H2BC;HIST1H2BD;HIST1H2BH;HIST1H2BK;HIST1H2BL;HIST1H2BM;HIST1H2BN;HIST1H2BO;HIST1H3A;HIST1H4A;HIST2H2AA3;HIST2H2AC;HIST2H2BE;HIST2H3A;HIST3H2BB;MNAT1;POLR1A;POLR1B;POLR1C;POLR1D;POLR2E;POLR2F;POLR2H;POLR2K;POLR2L;SAP130;SAP18;SAP30;SAP30BP;…
Reactome_2016	Deposition of new CENPA-containing nucleosomes at the centromere Homo sapiens R-HSA-606279	4	P02C_1;P08B_2;P04C_3;P08B_3	APITD1;CASC5;CENPA;CENPC;CENPH;CENPI;CENPK;CENPL;CENPM;CENPN;CENPO;CENPP;CENPQ;CENPU;CENPW;H2AFB1;H2AFX;H2AFZ;HIST1H2AB;HIST1H2AC;HIST1H2AD;HIST1H2AJ;HIST1H2BA;HIST1H2BB;HIST1H2BC;HIST1H2BD;HIST1H2BH;HIST1H2BK;HIST1H2BL;HIST1H2BM;HIST1H2BN;HIST1H2BO;HIST1H4A;HIST2H2AA3;HIST2H2AC;HIST2H2BE;HIST3H2BB;HJURP;ITGB3BP;MIS18A;MIS18BP1;NPM1;OIP5;RBBP7;RSF1;RUVBL1;SMARCA5;STRA13
Reactome_2016	Nucleosome assembly Homo sapiens R-HSA-774815	4	P02C_1;P08B_2;P04C_3;P08B_3	APITD1;CASC5;CENPA;CENPC;CENPH;CENPI;CENPK;CENPL;CENPM;CENPN;CENPO;CENPP;CENPQ;CENPU;CENPW;H2AFB1;H2AFX;H2AFZ;HIST1H2AB;HIST1H2AC;HIST1H2AD;HIST1H2AJ;HIST1H2BA;HIST1H2BB;HIST1H2BC;HIST1H2BD;HIST1H2BH;HIST1H2BK;HIST1H2BL;HIST1H2BM;HIST1H2BN;HIST1H2BO;HIST1H4A;HIST2H2AA3;HIST2H2AC;HIST2H2BE;HIST3H2BB;HJURP;ITGB3BP;MIS18A;MIS18BP1;NPM1;OIP5;RBBP7;RSF1;RUVBL1;SMARCA5;STRA13
Reactome_2016	Negative epigenetic regulation of rRNA expression Homo sapiens R-HSA-5250941	4	P02C_1;P08B_2;P04C_3;P08B_3	BAZ2A;CCNH;CDK7;DNMT3B;ERCC3;GTF2H1;GTF2H2;GTF2H3;GTF2H4;GTF2H5;H2AFB1;H2AFX;H2AFZ;H3F3A;HDAC2;HIST1H2AB;HIST1H2AC;HIST1H2AD;HIST1H2AJ;HIST1H2BA;HIST1H2BB;HIST1H2BC;HIST1H2BD;HIST1H2BH;HIST1H2BK;HIST1H2BL;HIST1H2BM;HIST1H2BN;HIST1H2BO;HIST1H3A;HIST1H4A;HIST2H2AA3;HIST2H2AC;HIST2H2BE;HIST2H3A;HIST3H2BB;MNAT1;POLR1A;POLR1B;POLR1C;POLR1D;POLR2E;POLR2F;POLR2H;POLR2K;POLR2L;RRP8;SAP130;SAP18;SAP30;SAP…
GO_Biological_Process_2018	response to interleukin-1 (GO:0070555)	3	P02B_3;P01A_4;P11A_1	ADAMTS12;AES;CACTIN;CCL1;CCL11;CCL13;CCL14;CCL15;CCL16;CCL17;CCL18;CCL2;CCL20;CCL22;CCL23;CCL3;CCL3L1;CCL4;CCL4L1;CCL5;CCL7;CCL8;CITED1;CX3CL1;IGBP1;IL1R1;IRAK3;LGALS9;MYLK3;PYCARD;TRAF6;UPF1
GO_Biological_Process_2018	regulation of sodium ion transmembrane transport (GO:1902305)	3	P10B_1;P06A_1;P03C_2	BPIFA1;CAMK2D;CAV3;COMMD1;DLG1;FGF12;FXYD1;FXYD2;FXYD3;FXYD4;FXYD5;FXYD6;FXYD6-FXYD2;FXYD7;GPD1L;NANOS1;PTPN3;SCN1B;SCN2B;SCN3B;SCN4B;SCN5A;SLMAP;SNTA1;UTRN;YWHAH
GO_Biological_Process_2018	regulation of transcription, DNA-templated (GO:0006355)	3	P08A_1;P06A_1;P03C_2	ABCA2;ABCG1;ACTL6A;ACVR1;ACVR2B;ADIPOQ;AES;AFAP1L2;AHR;AIRE;AKR1B1;AKT1;ALX1;ANKRD1;ANKRD2;ANKRD30A;ANKRD49;ANXA4;APBB2;APOE;ARHGAP35;ARHGEF11;ARID5A;ARID5B;ASCC1;ASCC2;ASCL4;ATAD2;ATF2;ATF4;ATF5;ATMIN;ATOH8;ATRX;AXIN1;BAMBI;BARHL1;BARX2;BATF2;BAZ2B;BBS7;BCL11A;BCL11B;BCL3;BCL6;BCL7A;BCLAF1;BHLHE40;BLM;BMP10;BRCA2;BRD2;BRD3;BRD4;BRD7;BRMS1;BRPF1;BRWD1;BRWD3;BTAF1;BTRC;C11ORF84;CALR;CAMK2D;CAMK4;C…
GO_Biological_Process_2018	T cell activation (GO:0042110)	3	P08A_1;P11A_1;P12A_2	ADA;CD7;FOXP3;ICOSLG;IFNA1;IFNA10;IFNA14;IFNA16;IFNA17;IFNA2;IFNA21;IFNA4;IFNA5;IFNA6;IFNA7;IFNA8;IFNB1;IFNE;IFNK;IFNW1;KIT;LAT;LFNG;MSN;NCK2;PIK3CG;PPP3CB;PRLR;TREML2;TXK
GO_Biological_Process_2018	regulation of cytokine-mediated signaling pathway (GO:0001959)	3	P07A_1;P11A_1;P09B_1	CBFB;CD74;CDC37;CHUK;CYLD;ELF1;IFNA1;IFNA10;IFNA14;IFNA16;IFNA17;IFNA2;IFNA21;IFNA4;IFNA5;IFNA6;IFNA7;IFNA8;IFNB1;IFNG;IKBKG;IL36RN;IL7;IRAK1;IRAK2;IRAK3;JAK1;JAK2;LIFR;PALM3;PIAS1;PTPN11;PTPN6;PYCARD;RIPK1;SOCS1;SOCS3;SPHK1;SPPL2A;TAX1BP1;TNFRSF1A;TRADD;TRAF1;TYK2;UBA52
GO_Biological_Process_2018	cellular response to zinc ion (GO:0071294)	3	P11A_1;P09B_1;P04B_1	GLRA2;HVCN1;MT1A;MT1B;MT1E;MT1F;MT1G;MT1H;MT1M;MT1X;MT2A;MT3;MT4
GO_Biological_Process_2018	cellular response to copper ion (GO:0071280)	3	P11A_1;P09B_1;P04B_1	AOC1;AQP1;HSF1;MT1A;MT1B;MT1E;MT1F;MT1G;MT1H;MT1M;MT1X;MT2A;MT3;MT4
GO_Biological_Process_2018	cellular response to cadmium ion (GO:0071276)	3	P11A_1;P09B_1;P04B_1	CHUK;EGFR;HSF1;MAPK3;MAPK8;MT1A;MT1B;MT1E;MT1F;MT1G;MT1H;MT1M;MT1X;MT2A;MT3;MT4
GO_Biological_Process_2018	response to zinc ion (GO:0010043)	3	P11A_1;P09B_1;P04B_1	GLRA2;HVCN1;MT1A;MT1B;MT1E;MT1F;MT1G;MT1H;MT1M;MT1X;MT2A;MT3;MT4;SLC30A10;SLC30A4;SLC30A8;ZACN
GO_Biological_Process_2018	keratinocyte differentiation (GO:0030216)	3	P09C_2;P08B_1;P08B_3	AKR1C3;CASP3;CDSN;CERS3;CLIC4;CSTA;DSP;EPHA2;EVPL;FLG;IVL;JAG1;KRT10;KRT16;LCE1A;LCE1B;LCE1C;LCE1D;LCE1E;LCE1F;LCE2A;LCE2B;LCE2C;LCE2D;LCE3A;LCE3B;LCE3C;LCE3D;LCE3E;LCE4A;LCE5A;LELP1;LOR;MBD4;PIP5K1A;PRR9;S100A7;SPRR1A;SPRR1B;SPRR2A;SPRR2B;SPRR2D;SPRR2E;SPRR2F;SPRR2G;SPRR3;SPRR4;ST14;TGM1;TXNIP;WNT16
GO_Biological_Process_2018	epidermal cell differentiation (GO:0009913)	3	P09C_2;P08B_1;P08B_3	AKR1C3;CASP3;CDSN;CERS3;CLIC4;CSTA;DSP;EPHA2;ERCC2;ERCC3;EVPL;FLG;GLI1;HDAC1;IVL;JAG1;KRT10;KRT16;LCE1A;LCE1B;LCE1C;LCE1D;LCE1E;LCE1F;LCE2A;LCE2B;LCE2C;LCE2D;LCE3A;LCE3B;LCE3C;LCE3D;LCE3E;LCE4A;LCE5A;LELP1;LOR;MBD4;PIP5K1A;PITX2;PRR9;S100A7;SPRR1A;SPRR1B;SPRR2A;SPRR2B;SPRR2D;SPRR2E;SPRR2F;SPRR2G;SPRR3;SPRR4;ST14;TGM1;TXNIP;USH2A;WNT16
GO_Biological_Process_2018	peptide cross-linking (GO:0018149)	3	P09C_2;P08B_1;P08B_3	ABCA7;COL3A1;CSTA;DSP;EVPL;F13A1;FLG;IVL;KRT1;KRT10;KRT2;LCE1A;LCE1B;LCE1C;LCE1D;LCE1E;LCE1F;LCE2A;LCE2B;LCE2C;LCE2D;LCE3A;LCE3B;LCE3C;LCE3D;LCE3E;LCE4A;LCE5A;LELP1;LOR;NDNF;PRR9;SPRR1A;SPRR1B;SPRR2A;SPRR2B;SPRR2D;SPRR2E;SPRR2F;SPRR3;SPRR4;TGM1
GO_Biological_Process_2018	skin development (GO:0043588)	3	P09C_2;P08B_1;P08B_3	AKR1C3;ASCL4;ASPRV1;ATP7A;CASP3;CDSN;CERS3;CLDN1;CLDN4;CLIC4;COL1A1;COL3A1;COL5A1;COL5A2;CSTA;DHCR24;DSP;EPHA2;ERRFI1;EVPL;FLG;FLG2;HRNR;ITGA3;ITGB4;IVL;JAG1;KRT10;KRT16;KRT9;LCE1A;LCE1B;LCE1C;LCE1D;LCE1E;LCE1F;LCE2A;LCE2B;LCE2C;LCE2D;LCE3A;LCE3B;LCE3C;LCE3D;LCE3E;LCE4A;LCE5A;LELP1;LOR;MBD4;MET;PDGFA;PIP5K1A;PRR9;RPTN;S100A7;SFN;SPRR1A;SPRR1B;SPRR2A;SPRR2B;SPRR2D;SPRR2E;SPRR2F;SPRR2G;SPRR3;SPRR4;…
GO_Cellular_Component_2018	MHC class II protein complex (GO:0042613)	3	P02B_1;P06A_1;P08B_2	HLA-DMA;HLA-DMB;HLA-DOA;HLA-DOB;HLA-DPA1;HLA-DPB1;HLA-DQA1;HLA-DQB1;HLA-DQB2;HLA-DRA;HLA-DRB1;HLA-DRB5
GO_Cellular_Component_2018	integral component of lumenal side of endoplasmic reticulum membrane (GO:0071556)	3	P02B_1;P08B_2;P08B_3	BCAP31;CALR;HFE;HLA-A;HLA-B;HLA-C;HLA-DPA1;HLA-DPB1;HLA-DQA1;HLA-DQA2;HLA-DQB1;HLA-DQB2;HLA-DRA;HLA-DRB1;HLA-DRB5;HLA-E;HLA-F;HLA-G;PKD2;SPPL2A;SPPL2C;SPPL3;TAPBP
GO_Molecular_Function_2018	endonuclease activity (GO:0004519)	3	P02B_3;P03C_1;P12B_1	ANG;APEX1;APLF;CPSF3;CPSF4;CPSF4L;DCLRE1C;DICER1;DIS3;DNASE1;DNASE1L1;DNASE1L2;DNASE1L3;ERCC4;ERN1;ERN2;EXOG;FEN1;GEN1;LACTB2;LRPPRC;MUS81;NOB1;NTHL1;OGG1;PIWIL2;PMS2;PNKP;RAD51B;RAD51D;RAG1;RCL1;RNASE1;RNASE10;RNASE11;RNASE12;RNASE13;RNASE2;RNASE3;RNASE4;RNASE6;RNASE7;RNASE8;RNASE9;RNASET2;RPS3;SETMAR;SLFN14;SLX1A;SLX4;TSN;XRCC2;XRCC3;ZC3H12A;ZRANB3
GO_Molecular_Function_2018	ribonuclease activity (GO:0004540)	3	P02B_3;P12B_1;P06B_1	AGO2;ANG;CNOT6;CNOT7;CPSF3;CPSF4L;DIS3L2;LACTB2;PIWIL1;PIWIL2;POP1;POP4;PPP1R8;RNASE1;RNASE10;RNASE11;RNASE12;RNASE13;RNASE2;RNASE3;RNASE4;RNASE6;RNASE7;RNASE8;RNASE9;RNASEH1;SLFN14;TSN;ZC3H12A;ZC3H3
GO_Molecular_Function_2018	nuclease activity (GO:0004518)	3	P02B_3;P03C_1;P12B_1	ANG;APEX1;AZGP1;DCLRE1C;DDX1;DIS3;DNASE1L3;ENDOG;ENPP1;ERN2;EXO1;EXOG;FEN1;LRPPRC;NTHL1;OGG1;PARN;PDE12;PMS2;PNKP;RAG1;RNASE1;RNASE10;RNASE11;RNASE12;RNASE13;RNASE2;RNASE3;RNASE4;RNASE6;RNASE7;RNASE8;RNASE9;RNASEH1;RNASET2;SAMHD1;SETMAR;SND1;STK31;TATDN2;XRN2;ZC3H12A
GO_Molecular_Function_2018	death receptor activity (GO:0005035)	3	P01A_5;P11A_4;P04C_3	CD27;CD40;EDA2R;LTBR;NGFR;RELT;TNFRSF10A;TNFRSF10B;TNFRSF10C;TNFRSF10D;TNFRSF14;TNFRSF18;TNFRSF19;TNFRSF1A;TNFRSF1B;TNFRSF21;TNFRSF25;TNFRSF4;TNFRSF8;TNFRSF9
GO_Molecular_Function_2018	CXCR chemokine receptor binding (GO:0045236)	3	P04A_2;P06B_1;P03C_2	CXCL1;CXCL10;CXCL11;CXCL12;CXCL13;CXCL2;CXCL3;CXCL5;CXCL6;CXCL9;PF4;PF4V1;PPBP;YARS
GO_Molecular_Function_2018	taste receptor activity (GO:0008527)	3	P02A_2;P09B_1;P06B_1	FFAR4;PKD2L1;TAS1R1;TAS1R2;TAS1R3;TAS2R10;TAS2R13;TAS2R14;TAS2R16;TAS2R19;TAS2R20;TAS2R3;TAS2R30;TAS2R31;TAS2R38;TAS2R39;TAS2R4;TAS2R40;TAS2R41;TAS2R42;TAS2R43;TAS2R46;TAS2R5;TAS2R50;TAS2R60;TAS2R7;TAS2R8;TAS2R9
GO_Molecular_Function_2018	cytokine receptor binding (GO:0005126)	3	P02A_2;P11A_1;P08B_1	BMP10;BMP15;BMP4;BMP5;BMP6;BMP8A;BMP8B;CCL19;CCL21;CCRL2;CD300LF;CNTF;CSF1;CXCL12;ERAP1;GDF10;GDF11;GDF2;GDF3;GDF5;GDF6;GDF9;IFNA1;IFNA10;IFNA14;IFNA16;IFNA17;IFNA2;IFNA21;IFNA4;IFNA5;IFNA6;IFNA7;IFNA8;IFNB1;IFNE;IFNK;IFNL1;IFNW1;IL10;IL12A;IL12B;IL13;IL1A;IL1B;IL1F10;IL1RN;IL20;IL22;IL23A;IL27;IL3;IL34;IL36A;IL36B;IL36G;IL36RN;IL37;IL4;IL5;IL6;IL6R;IL6ST;IL9;INHBA;INHBB;INHBC;INHBE;LEFTY1;LEFTY2…
GO_Molecular_Function_2018	acyl-CoA ligase activity (GO:0003996)	3	P10A_1;P11A_2;P04B_2	ACSM1;ACSM2A;ACSM2B;ACSM3;ACSM4;ACSM5
GO_Molecular_Function_2018	CoA-ligase activity (GO:0016405)	3	P10A_1;P11A_1;P11A_2	ACSM1;ACSM2A;ACSM2B;ACSM3;ACSM4;ACSM5;ACSS2
KEGG_2019_Human	Cytokine-cytokine receptor interaction	3	P02B_3;P01A_6;P11A_1	ACKR3;ACVR1;ACVR1C;ACVR2A;ACVR2B;AMH;BMP10;BMP15;BMP5;BMP6;BMP8A;BMP8B;BMPR1A;BMPR1B;BMPR2;CCL1;CCL11;CCL13;CCL14;CCL15;CCL16;CCL17;CCL18;CCL19;CCL2;CCL20;CCL21;CCL22;CCL23;CCL24;CCL26;CCL27;CCL28;CCL3;CCL3L1;CCL3L3;CCL4;CCL4L1;CCL4L2;CCL5;CCL7;CCL8;CCR1;CCR10;CCR2;CCR3;CCR4;CCR5;CCR6;CCR7;CCR8;CCR9;CLCF1;CNTF;CNTFR;CSF1R;CSF2RB;CSF3;CSF3R;CSH2;CTF1;CX3CL1;CXCL1;CXCL10;CXCL11;CXCL13;CXCL16;CXCL17…
KEGG_2019_Human	Viral myocarditis	3	P03C_1;P02B_1;P08B_2	ABL1;ACTB;ACTG1;CASP3;CAV1;CCND1;CD40;CD40LG;CD80;CD86;CXADR;CYCS;DAG1;DMD;EIF4G1;EIF4G2;FYN;HLA-A;HLA-B;HLA-C;HLA-DMA;HLA-DMB;HLA-DOA;HLA-DOB;HLA-DPA1;HLA-DPB1;HLA-DQA1;HLA-DQA2;HLA-DQB1;HLA-DRA;HLA-DRB1;HLA-DRB5;HLA-E;HLA-F;HLA-G;ITGAL;LAMA2;MYH6;MYH7;PRF1;RAC1;RAC2;RAC3;SGCD;SGCG
KEGG_2019_Human	Tuberculosis	3	P10B_1;P04C_3;P08B_2	APAF1;ARHGEF12;ATP6AP1;ATP6V0A1;ATP6V0A2;ATP6V0B;ATP6V0C;ATP6V0D2;ATP6V1H;BAD;BAX;BCL10;BCL2;C3;CALM1;CALM2;CALML3;CALML4;CALML5;CALML6;CAMK2A;CAMK2B;CAMP;CARD9;CASP10;CASP3;CASP8;CASP9;CD209;CEBPB;CIITA;CLEC4E;CLEC4M;CLEC7A;CORO1A;CR1;CREB1;CREBBP;CYP27B1;EEA1;FADD;FCER1G;FCGR2A;FCGR2B;FCGR3A;FCGR3B;HLA-DMA;HLA-DMB;HLA-DOA;HLA-DOB;HLA-DPA1;HLA-DPB1;HLA-DQA1;HLA-DQA2;HLA-DQB1;HLA-DRA;HLA-DRB1;HLA…
KEGG_2019_Human	Staphylococcus aureus infection	3	P02C_2;P02B_1;P04C_3	C1R;C1S;C2;C3;C3AR1;C4A;C4B;C5;CFB;CFH;CFI;DEFA1;DEFA1B;DEFA3;DEFA4;DEFA5;DEFA6;DEFB1;DEFB103A;DEFB103B;DEFB4A;DEFB4B;DSG1;FCAR;FCGR2A;FCGR2B;FCGR3A;FCGR3B;FGG;HLA-DMA;HLA-DMB;HLA-DOA;HLA-DOB;HLA-DPA1;HLA-DPB1;HLA-DQA1;HLA-DQA2;HLA-DQB1;HLA-DRA;HLA-DRB1;HLA-DRB5;ICAM1;IL10;KRT10;MASP2;PLG;SELP;SELPLG
KEGG_2019_Human	Porphyrin and chlorophyll metabolism	3	P04A_8;P11A_1;P06B_1	ALAS2;BLVRA;CPOX;EARS2;FECH;GUSB;HEPH;HMOX2;UGT1A1;UGT1A10;UGT1A4;UGT1A6;UGT1A7;UGT1A8;UGT2A1;UGT2A2;UGT2A3;UGT2B10;UGT2B11;UGT2B15;UGT2B17;UGT2B28;UGT2B4;UGT2B7
KEGG_2019_Human	Chemical carcinogenesis	3	P04A_8;P11A_1;P08B_3	ADH1A;ADH1B;ADH4;ADH5;ADH6;ADH7;AKR1C2;ALDH1A3;ARNT;CBR1;CHRNA7;CYP2C18;CYP2C19;CYP2C8;CYP2C9;CYP2E1;CYP3A4;CYP3A43;CYP3A5;CYP3A7;GSTA1;GSTA2;GSTA3;GSTA4;GSTA5;GSTM1;GSTM2;GSTM3;GSTM4;GSTM5;GSTO1;GSTO2;HPGDS;MGST1;MGST2;MGST3;NAT1;NAT2;PTGS2;SULT1A1;SULT1A2;SULT1A3;SULT1A4;UGT1A1;UGT1A10;UGT1A4;UGT1A6;UGT1A7;UGT1A8;UGT2A1;UGT2A2;UGT2A3;UGT2B10;UGT2B11;UGT2B15;UGT2B17;UGT2B28;UGT2B4;UGT2B7
KEGG_2019_Human	Human immunodeficiency virus 1 infection	3	P08A_1;P07A_1;P11A_1	AP1B1;AP1G1;AP1M1;AP1M2;APOBEC3A;APOBEC3B;APOBEC3C;APOBEC3D;APOBEC3F;APOBEC3G;APOBEC3H;ATR;BAD;BTRC;CALM1;CALML3;CALML4;CALML5;CALR;CCNB3;CFL1;CHUK;CUL4B;CXCR4;FADD;FAS;FBXW11;GNA11;GNAO1;GNB4;GNG11;GNG13;GNG7;GNGT1;IFNA1;IFNA10;IFNA13;IFNA14;IFNA16;IFNA17;IFNA2;IFNA21;IFNA4;IFNA5;IFNA6;IFNA7;IFNA8;IFNB1;IKBKG;IRAK1;ITPR1;LIMK2;MAP2K2;MAP2K7;MAP3K7;MAPK3;MAPK9;NFATC3;PAK1;PAK3;PIK3CA;PLCG1;PLCG2;…
KEGG_2019_Human	PI3K-Akt signaling pathway	3	P08A_1;P11A_1;P12A_2	ATF4;BAD;BCL2L11;CCND1;CCNE1;CD19;CDKN1B;COL4A3;COL4A4;COL6A1;COL6A2;COL9A3;CREB3L3;DDIT4;EFNA2;EPOR;FGF10;FGF17;FGF19;FGF22;FGF3;FGF4;GHR;GNB4;GNG13;GNG7;HSP90AA1;HSP90B1;IFNA1;IFNA10;IFNA13;IFNA14;IFNA16;IFNA17;IFNA2;IFNA21;IFNA4;IFNA5;IFNA6;IFNA7;IFNA8;IFNB1;IL2RB;IL2RG;IL4R;IL7;IL7R;IRS1;ITGA1;ITGA11;ITGA2;ITGB8;KDR;KIT;KITLG;LAMA1;LAMA5;LAMB1;LAMB4;LPAR4;MAP2K2;MAPK3;MDM2;MLST8;MYC;OSMR;PCK1…
KEGG_2019_Human	Measles	3	P08A_1;P12A_2;P08B_2	BAD;BAK1;CASP3;CBLB;CCND1;CCND3;CCNE1;CCNE2;CSNK2B;FADD;GSK3B;HSPA1A;HSPA1B;HSPA1L;IFIH1;IFNA1;IFNA10;IFNA13;IFNA14;IFNA16;IFNA17;IFNA2;IFNA21;IFNA4;IFNA5;IFNA6;IFNA7;IFNA8;IFNAR1;IFNAR2;IFNB1;IL12A;IL1A;IL1B;IL2RB;IRF9;MAP3K7;MAPK8;MSN;MX1;OAS1;OAS2;OAS3;PIK3CA;PIK3CB;RAB9A;RELA;TAB2;TLR7;TNFAIP3;TP73
KEGG_2019_Human	Human papillomavirus infection	3	P08A_1;P12A_2;P08B_2	ATP6V0A2;ATP6V0E1;ATP6V1A;ATP6V1B2;ATP6V1C2;ATP6V1G2;ATR;AXIN1;AXIN2;BAD;BAK1;CASP3;CCND1;CCND3;CCNE1;CCNE2;CDKN1A;COL6A1;COL6A2;COL6A5;COL6A6;COL9A1;COL9A3;DLG1;DVL3;FADD;FZD10;GNAS;GRB2;GSK3B;HDAC2;HES1;HES2;HES3;HEY2;HLA-A;HLA-B;HLA-C;HLA-E;HLA-F;HLA-G;IFNA1;IFNA10;IFNA13;IFNA14;IFNA16;IFNA17;IFNA2;IFNA21;IFNA4;IFNA5;IFNA6;IFNA7;IFNA8;IFNAR1;IFNAR2;IFNB1;IRF9;ITGA11;ITGB4;ITGB5;ITGB6;ITGB8;JAG…
KEGG_2019_Human	Hepatitis B	3	P08A_1;P07A_1;P08B_2	ARAF;ATF4;ATF6B;ATP6AP1;BAD;BIRC5;CASP3;CCNE1;CCNE2;CDKN1A;CHUK;CREB3L3;DDX3X;E2F1;E2F3;ELK1;FADD;GRB2;IFIH1;IFNA1;IFNA10;IFNA13;IFNA14;IFNA16;IFNA17;IFNA2;IFNA21;IFNA4;IFNA5;IFNA6;IFNA7;IFNA8;IFNAR1;IFNB1;IKBKG;IRAK1;JAK2;MAP2K2;MAP2K4;MAP2K7;MAP3K7;MAPK13;MAPK14;MAPK8;MAPK9;MMP9;MYC;NFATC4;PIK3CA;PIK3CB;PRKCA;RAF1;RELA;SMAD2;SMAD3;SMAD4;SRC;TAB1;TAB2;TGFBR1;TICAM1;TLR3;TNF;TYK2;YWHAB;YWHAQ
KEGG_2019_Human	Influenza A	3	P11A_1;P12A_2;P08B_2	ACTB;ACTG1;AGFG1;CCL2;CIITA;CREBBP;DDX39B;DNAJB1;EIF2AK1;EP300;FAS;GSK3B;HLA-DMA;HLA-DMB;HLA-DOA;HLA-DOB;HLA-DPA1;HLA-DPB1;HLA-DQA1;HLA-DQA2;HLA-DQB1;HLA-DRA;HLA-DRB1;HLA-DRB5;HSPA1A;HSPA1B;HSPA1L;IFIH1;IFNA1;IFNA10;IFNA13;IFNA14;IFNA16;IFNA17;IFNA2;IFNA21;IFNA4;IFNA5;IFNA6;IFNA7;IFNA8;IFNAR1;IFNAR2;IFNB1;IFNG;IFNGR1;IFNGR2;IL12A;IL1A;IL1B;IL33;IRF9;IVNS1ABP;JAK2;KPNA1;KPNA2;MAP2K2;MAP2K4;MAPK13;…
KEGG_2019_Human	Asthma	3	P02B_1;P08B_2;P04C_3	CCL11;CD40;CD40LG;EPX;FCER1A;FCER1G;HLA-DMA;HLA-DMB;HLA-DOA;HLA-DOB;HLA-DPA1;HLA-DPB1;HLA-DQA1;HLA-DQA2;HLA-DQB1;HLA-DRA;HLA-DRB1;HLA-DRB5;IL10;IL13;IL3;IL4;IL5;MS4A2;PRG2;TNF
KEGG_2019_Human	Rheumatoid arthritis	3	P02B_1;P08B_2;P04C_3	ACP5;ATP6V0A1;ATP6V0A2;ATP6V0E1;ATP6V1A;ATP6V1B1;ATP6V1B2;ATP6V1C2;ATP6V1D;ATP6V1E2;ATP6V1G1;ATP6V1G2;ATP6V1G3;CCL2;CCL3;CCL3L1;CCL3L3;CCL5;CD80;CD86;CSF2;CXCL12;FLT1;FOS;HLA-DMA;HLA-DMB;HLA-DOA;HLA-DOB;HLA-DPA1;HLA-DPB1;HLA-DQA1;HLA-DQA2;HLA-DQB1;HLA-DRA;HLA-DRB1;HLA-DRB5;IL11;IL17A;IL18;IL1A;IL1B;LTB;MMP1;MMP3;PTH;TCIRG1;TEK;TGFB2;TGFB3;TLR2;TLR4;TNF;TNFSF11;TNFSF13B;VEGFA
Reactome_2016	Telomere Maintenance Homo sapiens R-HSA-157579	3	P03C_1;P02C_1;P08B_2	ACD;DKC1;FEN1;H2AFB1;H2AFX;HIST1H2AB;HIST1H2AC;HIST1H2AD;HIST1H2AJ;HIST1H2BA;HIST1H2BB;HIST1H2BC;HIST1H2BD;HIST1H2BH;HIST1H2BK;HIST1H2BL;HIST1H2BM;HIST1H2BN;HIST1H2BO;HIST1H4A;LIG1;PCNA;POLA1;POLA2;POLD1;POLD2;POLD3;POLD4;POLE;POLE2;POT1;PRIM2;RFC2;RFC3;RFC4;RFC5;RPA2;RPA3;RUVBL1;RUVBL2;TERF1;TERF2;TERF2IP;TERT;TINF2
Reactome_2016	CYP2E1 reactions Homo sapiens R-HSA-211999	3	P01A_4;P04A_9;P06A_1	CYP2A13;CYP2A6;CYP2A7;CYP2B6;CYP2C19;CYP2C8;CYP2C9;CYP2D6;CYP2E1;CYP2F1;CYP2S1
Reactome_2016	Chemokine receptors bind chemokines Homo sapiens R-HSA-380108	3	P01A_6;P06B_1;P03C_2	ACKR2;ACKR3;ACKR4;CCL1;CCL11;CCL16;CCL17;CCL19;CCL2;CCL20;CCL21;CCL22;CCL27;CCL3;CCL3L1;CCL4;CCL5;CCL7;CCR1;CCR10;CCR2;CCR3;CCR4;CCR5;CCR6;CCR7;CCR8;CCR9;CCRL2;CX3CL1;CXCL1;CXCL10;CXCL11;CXCL12;CXCL13;CXCL16;CXCL2;CXCL3;CXCL5;CXCL6;CXCL9;CXCR1;CXCR2;CXCR3;CXCR4;CXCR5;CXCR6;PF4;PPBP;XCL1;XCL2;XCR1
Reactome_2016	Activated PKN1 stimulates transcription of AR (androgen receptor) regulated genes KLK2 and KLK3 Homo sapiens R-HSA-5625886	3	P02C_1;P08B_2;P08B_3	AR;H2AFB1;H2AFZ;HIST1H2AB;HIST1H2AC;HIST1H2AD;HIST1H2AJ;HIST1H2BA;HIST1H2BB;HIST1H2BC;HIST1H2BD;HIST1H2BH;HIST1H2BK;HIST1H2BL;HIST1H2BM;HIST1H2BN;HIST1H2BO;HIST1H3A;HIST1H4A;HIST2H2AA3;HIST2H2AC;HIST2H2BE;HIST2H3A;KDM4C;KLK2;KLK3
Reactome_2016	DNA methylation Homo sapiens R-HSA-5334118	3	P02C_1;P08B_2;P08B_3	DNMT3A;DNMT3L;H2AFB1;H2AFZ;HIST1H2AB;HIST1H2AC;HIST1H2AD;HIST1H2AJ;HIST1H2BA;HIST1H2BB;HIST1H2BC;HIST1H2BD;HIST1H2BH;HIST1H2BK;HIST1H2BL;HIST1H2BM;HIST1H2BN;HIST1H2BO;HIST1H3A;HIST1H4A;HIST2H2AA3;HIST2H2AC;HIST2H2BE;HIST2H3A
Reactome_2016	RNA Polymerase I Promoter Opening Homo sapiens R-HSA-73728	3	P02C_1;P08B_2;P08B_3	H2AFB1;H2AFZ;HIST1H2AB;HIST1H2AC;HIST1H2AD;HIST1H2AJ;HIST1H2BA;HIST1H2BB;HIST1H2BC;HIST1H2BD;HIST1H2BH;HIST1H2BK;HIST1H2BL;HIST1H2BM;HIST1H2BN;HIST1H2BO;HIST1H3A;HIST1H4A;HIST2H2AA3;HIST2H2AC;HIST2H2BE;HIST2H3A;UBTF
Reactome_2016	SIRT1 negatively regulates rRNA Expression Homo sapiens R-HSA-427359	3	P02C_1;P08B_2;P04C_3	H2AFX;H2AFZ;H3F3A;HIST1H2AB;HIST1H2AC;HIST1H2AD;HIST1H2AJ;HIST1H2BA;HIST1H2BB;HIST1H2BC;HIST1H2BD;HIST1H2BH;HIST1H2BK;HIST1H2BL;HIST1H2BM;HIST1H2BN;HIST1H2BO;HIST1H3A;HIST1H4A;HIST3H2BB;RRP8;TAF1A;TAF1B;TAF1C;TAF1D;TBP
Reactome_2016	Packaging Of Telomere Ends Homo sapiens R-HSA-171306	3	P02C_1;P08B_2;P08B_3	H2AFB1;H2AFZ;HIST1H2AB;HIST1H2AC;HIST1H2AD;HIST1H2AJ;HIST1H2BA;HIST1H2BB;HIST1H2BC;HIST1H2BD;HIST1H2BH;HIST1H2BK;HIST1H2BL;HIST1H2BM;HIST1H2BN;HIST1H2BO;HIST1H4A;HIST2H2AA3;HIST2H2AC;HIST2H2BE;POT1;TINF2
Reactome_2016	RNA Polymerase I Promoter Clearance Homo sapiens R-HSA-73854	3	P02C_1;P08B_2;P04C_3	CCNH;CHD4;EHMT2;ERCC3;ERCC6;GTF2H1;GTF2H3;GTF2H4;GTF2H5;H2AFX;H2AFZ;H3F3A;HDAC2;HIST1H2AB;HIST1H2AC;HIST1H2AD;HIST1H2AJ;HIST1H2BA;HIST1H2BB;HIST1H2BC;HIST1H2BD;HIST1H2BH;HIST1H2BK;HIST1H2BL;HIST1H2BM;HIST1H2BN;HIST1H2BO;HIST1H3A;HIST1H4A;HIST3H2BB;KAT2A;MBD3;MNAT1;MTA2;MTA3;POLR1A;POLR1B;POLR1C;POLR1D;POLR2E;POLR2H;POLR2L;RBBP7;RRN3;TAF1A;TAF1B;TAF1C;TAF1D;TBP;TTF1;UBTF;ZNRD1
Reactome_2016	RNA Polymerase I Transcription Homo sapiens R-HSA-73864	3	P02C_1;P08B_2;P04C_3	CCNH;CHD4;EHMT2;ERCC3;ERCC6;GTF2H1;GTF2H3;GTF2H4;GTF2H5;H2AFX;H2AFZ;H3F3A;HDAC2;HIST1H2AB;HIST1H2AC;HIST1H2AD;HIST1H2AJ;HIST1H2BA;HIST1H2BB;HIST1H2BC;HIST1H2BD;HIST1H2BH;HIST1H2BK;HIST1H2BL;HIST1H2BM;HIST1H2BN;HIST1H2BO;HIST1H3A;HIST1H4A;HIST3H2BB;KAT2A;MBD3;MNAT1;MTA2;MTA3;POLR1A;POLR1B;POLR1C;POLR1D;POLR2E;POLR2H;POLR2L;PTRF;RBBP7;RRN3;TAF1A;TAF1B;TAF1C;TAF1D;TBP;TTF1;UBTF;ZNRD1
Reactome_2016	Positive epigenetic regulation of rRNA expression Homo sapiens R-HSA-5250913	3	P02C_1;P08B_2;P04C_3	CHD4;DEK;EHMT2;EP300;ERCC6;GSK3B;H2AFX;H2AFZ;H3F3A;HDAC2;HIST1H2AB;HIST1H2AC;HIST1H2AD;HIST1H2AJ;HIST1H2BA;HIST1H2BB;HIST1H2BC;HIST1H2BD;HIST1H2BH;HIST1H2BK;HIST1H2BL;HIST1H2BM;HIST1H2BN;HIST1H2BO;HIST1H3A;HIST1H4A;HIST3H2BB;KAT2A;MBD3;MTA2;MTA3;POLR1A;POLR1B;POLR1C;POLR1D;POLR2E;POLR2H;POLR2L;RBBP7;SMARCA5;TAF1A;TAF1B;TAF1C;TAF1D;TBP;TTF1;ZNRD1
Reactome_2016	Condensation of Prophase Chromosomes Homo sapiens R-HSA-2299718	3	P02C_1;P08B_2;P04C_3	CDK1;H2AFX;H2AFZ;H3F3A;HIST1H2AB;HIST1H2AC;HIST1H2AD;HIST1H2AJ;HIST1H2BA;HIST1H2BB;HIST1H2BC;HIST1H2BD;HIST1H2BH;HIST1H2BK;HIST1H2BL;HIST1H2BM;HIST1H2BN;HIST1H2BO;HIST1H3A;HIST1H4A;HIST3H2BB;HIST3H3;MCPH1;NCAPD3;NCAPG2;PHF8;RB1;SET;SETD8;SMC2;SMC4
Reactome_2016	B-WICH complex positively regulates rRNA expression Homo sapiens R-HSA-5250924	3	P02C_1;P08B_2;P04C_3	DEK;EP300;ERCC6;GSK3B;H2AFX;H2AFZ;H3F3A;HIST1H2AB;HIST1H2AC;HIST1H2AD;HIST1H2AJ;HIST1H2BA;HIST1H2BB;HIST1H2BC;HIST1H2BD;HIST1H2BH;HIST1H2BK;HIST1H2BL;HIST1H2BM;HIST1H2BN;HIST1H2BO;HIST1H3A;HIST1H4A;HIST3H2BB;KAT2A;POLR1A;POLR1B;POLR1C;POLR1D;POLR2E;POLR2H;POLR2L;SMARCA5;TAF1A;TAF1B;TAF1C;TAF1D;TBP;ZNRD1
Reactome_2016	Meiotic recombination Homo sapiens R-HSA-912446	3	P02C_1;P04C_3;P08B_3	ATM;BLM;BRCA1;BRCA2;CDK4;DMC1;H2AFB1;H2AFX;H2AFZ;H3F3A;HIST1H2AB;HIST1H2AC;HIST1H2AD;HIST1H2AJ;HIST1H2BA;HIST1H2BB;HIST1H2BC;HIST1H2BD;HIST1H2BH;HIST1H2BK;HIST1H2BL;HIST1H2BM;HIST1H2BN;HIST1H2BO;HIST1H3A;HIST1H4A;HIST2H2AA3;HIST2H2AC;HIST2H2BE;HIST2H3A;HIST3H2BB;HIST3H3;MLH1;MLH3;MND1;MRE11A;MSH5;PRDM9;PSMC3IP;RAD50;RAD51;RAD51C;SPO11;TEX15;TOP3A
Reactome_2016	Meiotic synapsis Homo sapiens R-HSA-1221632	3	P02C_1;P08B_2;P08B_3	ATR;BRCA1;DIDO1;H2AFB1;H2AFZ;HIST1H2AB;HIST1H2AC;HIST1H2AD;HIST1H2AJ;HIST1H2BA;HIST1H2BB;HIST1H2BC;HIST1H2BD;HIST1H2BH;HIST1H2BK;HIST1H2BL;HIST1H2BM;HIST1H2BN;HIST1H2BO;HIST1H4A;HIST2H2AA3;HIST2H2AC;HIST2H2BE;HSPA2;LMNA;LMNB1;POT1;RAD21;REC8;SMC1A;SMC3;STAG1;STAG2;STAG3;SUN1;SUN2;SYCE1;SYCE2;SYCP1;SYCP2;SYCP3;SYNE1;SYNE2;TINF2;UBE2I
Reactome_2016	Epigenetic regulation of gene expression Homo sapiens R-HSA-212165	3	P02C_1;P08B_2;P04C_3	AEBP2;CCNH;CHD4;DEK;DNMT3A;DNMT3B;DNMT3L;EED;EHMT2;EP300;ERCC3;ERCC6;GSK3B;GTF2H1;GTF2H3;GTF2H4;GTF2H5;H2AFX;H2AFZ;H3F3A;HDAC2;HIST1H2AB;HIST1H2AC;HIST1H2AD;HIST1H2AJ;HIST1H2BA;HIST1H2BB;HIST1H2BC;HIST1H2BD;HIST1H2BH;HIST1H2BK;HIST1H2BL;HIST1H2BM;HIST1H2BN;HIST1H2BO;HIST1H3A;HIST1H4A;HIST3H2BB;JARID2;KAT2A;MBD3;MNAT1;MTA2;MTA3;PHF1;PHF19;POLR1A;POLR1B;POLR1C;POLR1D;POLR2E;POLR2H;POLR2L;RBBP7;RRP8…
Reactome_2016	RNA Polymerase I, RNA Polymerase III, and Mitochondrial Transcription Homo sapiens R-HSA-504046	3	P02C_1;P08B_2;P04C_3	BRF2;CCNH;CHD4;EHMT2;ERCC3;ERCC6;GTF2H1;GTF2H3;GTF2H4;GTF2H5;GTF3A;GTF3C2;GTF3C4;GTF3C5;GTF3C6;H2AFX;H2AFZ;H3F3A;HDAC2;HIST1H2AB;HIST1H2AC;HIST1H2AD;HIST1H2AJ;HIST1H2BA;HIST1H2BB;HIST1H2BC;HIST1H2BD;HIST1H2BH;HIST1H2BK;HIST1H2BL;HIST1H2BM;HIST1H2BN;HIST1H2BO;HIST1H3A;HIST1H4A;HIST3H2BB;KAT2A;MBD3;MNAT1;MTA2;MTA3;NFIB;NFIC;NFIX;POLR1A;POLR1B;POLR1C;POLR1D;POLR2E;POLR2H;POLR2L;POLR3D;POLR3G;POLR3H;…
Reactome_2016	Senescence-Associated Secretory Phenotype (SASP) Homo sapiens R-HSA-2559582	3	P02C_1;P08B_2;P08B_3	ANAPC1;ANAPC10;ANAPC11;ANAPC2;ANAPC4;ANAPC5;ANAPC7;CCNA2;CDC27;CDK4;CDKN1A;CDKN1B;CDKN2A;CDKN2B;CDKN2D;CEBPB;EHMT1;EHMT2;FZR1;H2AFB1;H2AFZ;HIST1H2AB;HIST1H2AC;HIST1H2AD;HIST1H2AJ;HIST1H2BA;HIST1H2BB;HIST1H2BC;HIST1H2BD;HIST1H2BH;HIST1H2BK;HIST1H2BL;HIST1H2BM;HIST1H2BN;HIST1H2BO;HIST1H3A;HIST1H4A;HIST2H2AA3;HIST2H2AC;HIST2H2BE;HIST2H3A;IGFBP7;IL1A;NFKB1;RELA;RPS27A;RPS6KA2;RPS6KA3;STAT3;UBC;UBE2C;…
Reactome_2016	Amyloid fiber formation Homo sapiens R-HSA-977225	3	P02C_1;P08B_2;P04C_3	APCS;APOA1;APOA4;B2M;BACE1;CALCA;FGA;FURIN;GGA3;GSN;H2AFX;H2AFZ;H3F3A;HIST1H2AB;HIST1H2AC;HIST1H2AD;HIST1H2AJ;HIST1H2BA;HIST1H2BB;HIST1H2BC;HIST1H2BD;HIST1H2BH;HIST1H2BK;HIST1H2BL;HIST1H2BM;HIST1H2BN;HIST1H2BO;HIST1H3A;HIST1H4A;HIST3H2BB;IAPP;INS;ITM2B;MFGE8;NAT8;NPPA;PARK2;PRL;RPS27A;SAA1;SEMG1;SIAH2;UBB;UBC;UBE2L6
GO_Biological_Process_2018	monocyte chemotaxis (GO:0002548)	2	P02B_3;P01A_4	CCL1;CCL11;CCL13;CCL14;CCL15;CCL16;CCL18;CCL2;CCL23;CCL3;CCL3L1;CCL4;CCL4L1;CCL5;CCL7;CCL8;RPS19
GO_Biological_Process_2018	neutrophil chemotaxis (GO:0030593)	2	P02B_3;P01A_4	CCL1;CCL11;CCL13;CCL14;CCL15;CCL16;CCL18;CCL2;CCL23;CCL3;CCL3L1;CCL4;CCL4L1;CCL5;CCL7;CCL8;SAA1
GO_Biological_Process_2018	granulocyte chemotaxis (GO:0071621)	2	P02B_3;P01A_4	CCL1;CCL11;CCL13;CCL14;CCL15;CCL16;CCL18;CCL2;CCL23;CCL3;CCL3L1;CCL4;CCL4L1;CCL5;CCL7;CCL8;SAA1
GO_Biological_Process_2018	neutrophil migration (GO:1990266)	2	P02B_3;P01A_4	CCL1;CCL11;CCL13;CCL14;CCL15;CCL16;CCL18;CCL2;CCL23;CCL3;CCL3L1;CCL4;CCL4L1;CCL5;CCL7;CCL8;SAA1
GO_Biological_Process_2018	cellular response to interleukin-1 (GO:0071347)	2	P02B_3;P11A_1	ADAMTS12;CACTIN;CCL1;CCL11;CCL13;CCL14;CCL15;CCL16;CCL17;CCL18;CCL2;CCL20;CCL22;CCL23;CCL3;CCL3L1;CCL4;CCL4L1;CCL5;CCL7;CCL8;CX3CL1;IL1A;IL1B;IL1R1;IL1R2;IL1RN;IRAK3;MAP3K7;MAPK3;MYLK3;NOD2;PSMB10;PSMB11;PSMB5;PSMD11;PSMD6;PSMD7;PSME1;PSME2;PYCARD;RBX1;RIPK2;TAB1;TRAF6
GO_Biological_Process_2018	regulation of natural killer cell chemotaxis (GO:2000501)	2	P02B_3;P01A_4	CCL2;CCL3;CCL4;CCL5;CCL7
GO_Biological_Process_2018	cellular response to interferon-gamma (GO:0071346)	2	P02B_3;P01A_4	CCL1;CCL11;CCL13;CCL14;CCL15;CCL16;CCL18;CCL2;CCL23;CCL3;CCL3L1;CCL4;CCL4L1;CCL5;CCL7;CCL8;CD44;IFI30;IL12RB1;IRF3;IRF4;IRF9;LGALS9;MID1;PML;PRKCD;PTAFR;RPL13A
GO_Biological_Process_2018	positive regulation of GTPase activity (GO:0043547)	2	P02B_3;P01A_4	ANAPC2;ARHGAP23;ASAP3;CCL1;CCL11;CCL13;CCL14;CCL15;CCL16;CCL18;CCL2;CCL23;CCL3;CCL3L1;CCL4;CCL4L1;CCL5;CCL7;CCL8;CCR7;CORO1C;EPHA2;ERBB2;LIMS1;NF1;NTRK3;RAB3GAP1;RAP1GAP;RASGRP1;RUNDC1;SYDE1;SYDE2;TBC1D17;TBC1D21;TBC1D28;TBC1D3;TBC1D3B;TBC1D3C;TBC1D3F;TBC1D3G;TBC1D3H;TBC1D8
GO_Biological_Process_2018	calcium ion homeostasis (GO:0055074)	2	P02B_3;P01A_4	ATP13A1;ATP13A2;ATP2A2;ATP2C1;CCL1;CCL11;CCL13;CCL14;CCL15;CCL23;CCL3;CCL5;CCL7;CCL8;CHERP;CHRNA7;CSRP3;DMPK;SLC8A2;TMEM203;TMTC2;TRPV4
GO_Biological_Process_2018	regulation of GTPase activity (GO:0043087)	2	P02B_3;P01A_4	ARHGAP23;ARHGAP35;ASAP3;CCL1;CCL11;CCL13;CCL14;CCL15;CCL16;CCL18;CCL2;CCL23;CCL3;CCL3L1;CCL4;CCL4L1;CCL5;CCL7;CCL8;EPHA5;ERBB2;FICD;GMIP;GPSM1;LIMS1;NF1;PLXNA1;PLXND1;PRKG1;PROM2;RAB3GAP1;RAP1GAP;RASGRP1;RASIP1;RCC2;SYDE1;SYDE2
GO_Biological_Process_2018	epoxygenase P450 pathway (GO:0019373)	2	P01A_4;P04A_9	CYP1A1;CYP1A2;CYP2A13;CYP2A6;CYP2A7;CYP2B6;CYP2F1;CYP2S1;CYP4F12;CYP4F2
GO_Biological_Process_2018	epidermis development (GO:0008544)	2	P01A_4;P09C_2	ALDH3A2;ATP2A2;ATP2C1;BNC1;CALML5;CASP14;CRABP2;DSP;ELF3;FLG;FLG2;FLOT2;FOXN1;GJB5;GLI1;GRHL3;HDAC1;HRNR;KLK14;KLK5;KLK7;KRT14;KRT15;KRT16;KRT17;KRT2;KRT31;KRT32;KRT34;KRT5;KRT83;KRT85;KRT9;LAMB3;LAMC2;LCE2B;NTF4;PLOD1;POU2F3;RPTN;S100A7;SCEL;SPRR1A;SPRR1B;SPRR2A;SPRR2B;SPRR2D;SPRR2E;SPRR2F;SPRR2G;SPRR3
GO_Biological_Process_2018	complement receptor mediated signaling pathway (GO:0002430)	2	P01A_4;P02C_1	C5AR1;C5AR2;FPR1;FPR2;FPR3;GPLD1;GPR32
GO_Biological_Process_2018	detection of chemical stimulus involved in sensory perception of smell (GO:0050911)	2	P02C_2_;P07A_1	OR7A10;OR7A17;OR7A5;OR7C1;OR7C2;OR7D2;OR7D4;OR7E24;OR7G1;OR7G2;OR7G3
GO_Biological_Process_2018	membrane disruption in other organism (GO:0051673)	2	P02C_2_;P06B_1	DEFA1;DEFA3;DEFA4;DEFA5;DEFA6;DEFB118;GSDMD;RNASE7
GO_Biological_Process_2018	cellular glucuronidation (GO:0052695)	2	P04A_8_;P06B_1	UGT1A1;UGT1A10;UGT1A4;UGT1A6;UGT1A7;UGT1A8;UGT2A1;UGT2A3;UGT2B15;UGT2B17;UGT2B28;UGT2B4;UGT2B7
GO_Biological_Process_2018	glucuronate metabolic process (GO:0019585)	2	P04A_8_;P06B_1	UGT1A1;UGT1A10;UGT1A4;UGT1A6;UGT1A7;UGT2A1;UGT2A3;UGT2B15;UGT2B17;UGT2B4;UGT2B7
GO_Biological_Process_2018	cellular response to cytokine stimulus (GO:0071345)	2	P01A_6;P11A_1	ADAMTS12;ANKRD1;ANXA1;AQP4;AXL;BAG4;BIRC5;BRCA1;CACTIN;CASP1;CBL;CCL1;CCL11;CCL13;CCL14;CCL15;CCL16;CCL17;CCL18;CCL19;CCL2;CCL20;CCL21;CCL22;CCL23;CCL24;CCL26;CCL3;CCL3L1;CCL4;CCL4L1;CCL5;CCL7;CCL8;CCND1;CCR1;CCR2;CCR5;CCR7;CDC34;CEBPD;CHAD;CHI3L1;CHUK;CISH;CLCF1;CNTF;CNTFR;COL1A2;CRHBP;CRK;CRKL;CSF1R;CSF2RB;CSF3;CSF3R;CTF1;CX3CL1;CXCL1;CXCL10;CXCL2;CXCR4;DAPK3;DCSTAMP;DHX9;DOCK8;DPYSL3;DUOX2;EDN…
GO_Biological_Process_2018	cytokine-mediated signaling pathway (GO:0019221)	2	P01A_6;P11A_1	ACKR3;ADAM17;ADIPOR1;AIP;ANXA1;BAG4;BIRC2;BIRC5;BOLA2;BST2;BTRC;CA1;CAMK2A;CAMK2B;CAMK2D;CAMK2G;CASP1;CBL;CCL1;CCL11;CCL13;CCL14;CCL15;CCL16;CCL17;CCL18;CCL19;CCL2;CCL20;CCL21;CCL22;CCL23;CCL24;CCL26;CCL3;CCL3L1;CCL4;CCL4L1;CCL5;CCL7;CCL8;CCND1;CCR1;CCR2;CCR5;CD300LF;CD44;CDC42;CDIP1;CEACAM1;CEBPD;CFL1;CHAD;CHUK;CIITA;CISH;CLCF1;CNN2;CNTF;CNTFR;COL1A2;CRK;CRKL;CSF1R;CSF2RB;CSF3;CSF3R;CTF1;CTR9;CX…
GO_Biological_Process_2018	negative regulation of endopeptidase activity (GO:0010951)	2	P04A_2;P02A_2	AGT;AKT1;BIN1;CR1;CST1;CST11;CST2;CST3;CST4;CST5;CST7;CST8;CST9;CST9L;CSTL1;GAPDH;HMSD;IFI16;MT3;RECK;SERPINA1;SERPINA10;SERPINA11;SERPINA12;SERPINA3;SERPINA4;SERPINA5;SERPINA6;SERPINA9;SERPINB1;SERPINB10;SERPINB12;SERPINB13;SERPINB2;SERPINB3;SERPINB4;SERPINB5;SERPINB6;SERPINB7;SERPINB8;SERPINB9;SERPIND1;SERPING1;SERPINI1;SERPINI2;SORL1;SPINK1;SPINK13;SPINK14;SPINK7;SPINK9;SPOCK1;SPOCK3;TIMP4
GO_Biological_Process_2018	regulation of cysteine-type endopeptidase activity (GO:2000116)	2	P04A_2;P04B_1	AIM2;BIRC2;BIRC3;CST1;CST11;CST2;CST3;CST4;CST5;CST7;CST8;CST9;CST9L;CSTL1;IFI16;MEFV;MT3
GO_Biological_Process_2018	positive regulation of chemotaxis (GO:0050921)	2	P04A_2;P03C_2	CCL19;CCL21;CDH13;CXCL1;CXCL10;CXCL11;CXCL13;CXCL2;CXCL3;CXCL5;CXCL6;CXCL9;KDR;NTRK3;PF4;PF4V1;PPBP;PPM1F;PRKD2;SEMA5A;STX4;TGFB1;VEGFA
GO_Biological_Process_2018	flavonoid glucuronidation (GO:0052696)	2	P04A_9;P02B_1	UGT1A1;UGT1A10;UGT1A4;UGT1A6;UGT1A7;UGT1A8
GO_Biological_Process_2018	nervous system development (GO:0007399)	2	P02A_2;P08B_1	ADAM23;ADORA1;AHI1;ANKLE2;APBA1;ARHGAP26;ATN1;ATXN3;AVIL;BARX1;BCAN;BCL11A;BPNT1;BTBD2;BTBD3;CABLES1;CAMK2A;CBLN1;CDH1;CDH16;CDK5;CDK5RAP2;CHAC1;CHD7;CHRM2;CHRM3;CNTFR;CRIM1;CSPG5;CTF1;DACT1;DAGLA;DBNL;DCHS1;DCTN1;DLG2;DLG4;DNM3;DOC2A;DRD1;DRD2;DSCAML1;DVL1;EFNA5;EFNB3;EIF2B2;ENC1;EPHB1;ERBB3;ERBB4;FABP7;FEZ2;FGF11;FGF13;FGFR4;FLRT3;FMR1;FXR1;FXR2;FYN;FZD5;GBA2;GDA;GDF11;GDNF;GFRA3;GFRAL;GLRB;GMF…
GO_Biological_Process_2018	response to copper ion (GO:0046688)	2	P11A_1;P04B_1	AOC1;ATP5D;HSF1;IL1A;MT1A;MT1B;MT1E;MT1F;MT1G;MT1H;MT1M;MT1X;MT2A;MT3;MT4
GO_Biological_Process_2018	response to cadmium ion (GO:0046686)	2	P11A_1;P04B_1	HSF1;MAPK3;MT1A;MT1B;MT1E;MT1F;MT1G;MT1H;MT1M;MT1X;MT2A;MT3;MT4
GO_Biological_Process_2018	zinc ion homeostasis (GO:0055069)	2	P11A_1;P04B_1	MT1A;MT1B;MT1E;MT1F;MT1G;MT1H;MT1M;MT1X;MT2A;MT3;MT4;SLC30A8;SLC39A4
GO_Biological_Process_2018	cellular zinc ion homeostasis (GO:0006882)	2	P11A_1;P04B_1	MT1A;MT1B;MT1E;MT1F;MT1G;MT1H;MT1M;MT1X;MT2A;MT3;MT4;SLC30A8;SLC39A4
GO_Biological_Process_2018	antigen processing and presentation of exogenous peptide antigen via MHC class I, TAP-independent (GO:0002480)	2	P02C_1;P08B_2	B2M;HFE;HLA-A;HLA-B;HLA-C;HLA-E;HLA-F;HLA-G
GO_Cellular_Component_2018	lytic vacuole membrane (GO:0098852)	2	P01A_7;P02B_1	ABCA2;ABCB9;ANKFY1;AP3D1;ARL8B;ATP11A;ATP6V0A2;ATP6V0C;ATP6V1C2;ATP6V1G1;CLCN7;CTNS;GAA;GNA11;GNB1;HLA-DMA;HLA-DMB;HLA-DOA;HLA-DOB;HLA-DPA1;HLA-DPB1;HLA-DQA1;HLA-DQA2;HLA-DQB1;HLA-DQB2;HLA-DRA;HLA-DRB1;HLA-DRB5;HM13;LAMP1;LITAF;MFSD12;NAPG;NPC1;NPRL3;P2RX4;PLEKHF1;PSEN2;RAB7A;RDH14;RHEB;RILP;RPTOR;RRAGB;SCARB1;SEC13;SEH1L;SIDT2;SLC15A4;SLC26A11;SPNS2;SPNS3;SPPL3;STARD3NL;STK11IP;TLDC1;TM6SF1;TMEM…
GO_Molecular_Function_2018	cytokine activity (GO:0005125)	2	P02B_3;P11A_1	BMP15;BMP5;BMP6;CCL1;CCL11;CCL13;CCL14;CCL15;CCL16;CCL17;CCL18;CCL2;CCL20;CCL22;CCL23;CCL28;CCL3;CCL3L1;CCL4;CCL4L1;CCL5;CCL7;CCL8;CKLF;CTF1;CX3CL1;GDF5;HMGB1;IFNA1;IFNA10;IFNA14;IFNA16;IFNA17;IFNA2;IFNA21;IFNA4;IFNA5;IFNA6;IFNA7;IFNA8;IFNB1;IFNE;IFNG;IFNK;IFNW1;IL1A;IL1B;IL1F10;IL1RN;IL26;IL36A;IL36B;IL36G;IL36RN;IL37;IL7;INHBB
GO_Molecular_Function_2018	sulfotransferase activity (GO:0008146)	2	P02B_3;P11A_1	CHST1;CHST10;CHST11;CHST15;CHST4;CHST5;CHST6;HS2ST1;HS3ST2;HS6ST1;SULT1A1;SULT1A2;SULT1A3;SULT1A4;SULT1C2;SULT1C3;SULT1C4;SULT2A1;SULT2B1;SULT4A1
GO_Molecular_Function_2018	arachidonic acid monooxygenase activity (GO:0008391)	2	P01A_4;P04A_9	CYP2A13;CYP2A6;CYP2A7;CYP2B6;CYP2F1;CYP2S1;CYP4F12;CYP4F2
GO_Molecular_Function_2018	arachidonic acid epoxygenase activity (GO:0008392)	2	P01A_4;P04A_9	CYP2A13;CYP2A6;CYP2A7;CYP2B6;CYP2F1;CYP2S1;CYP4F12;CYP4F2
GO_Molecular_Function_2018	hydrolase activity, acting on carbon-nitrogen (but not peptide) bonds, in linear amidines (GO:0016813)	2	P02C_2;P03C_3	AGMAT;ARG2;PADI1;PADI2;PADI3;PADI4
GO_Molecular_Function_2018	glucuronosyltransferase activity (GO:0015020)	2	P04A_8;P06B_1	CHPF;CHSY1;CSGALNACT1;EXT1;UGT1A1;UGT1A10;UGT1A4;UGT1A6;UGT1A7;UGT1A8;UGT2A1;UGT2A3;UGT2B10;UGT2B15;UGT2B17;UGT2B28;UGT2B4;UGT2B7
GO_Molecular_Function_2018	cytokine receptor activity (GO:0004896)	2	P01A_6;P06A_1	ACKR2;ACKR4;CCR1;CCR2;CCR3;CCR4;CCR5;CCR6;CCR8;CCR9;CD44;CD74;CMKLR1;CNTFR;CSF2RB;CX3CR1;CXCR1;CXCR3;EBI3;EPOR;FLT3;GFRA1;GFRA2;GPR17;IFNAR1;IFNAR2;IFNGR1;IFNGR2;IFNLR1;IL10RA;IL10RB;IL12RB1;IL12RB2;IL15RA;IL17RA;IL17RB;IL17RC;IL17RD;IL17RE;IL17REL;IL1R1;IL1R2;IL1RL1;IL1RL2;IL20RA;IL20RB;IL21R;IL22RA1;IL22RA2;IL23R;IL2RA;IL2RB;IL2RG;IL31RA;IL3RA;IL4R;IL5RA;IL6ST;IL7R;LEPR;LIFR;MPL;OSMR;PRLR
GO_Molecular_Function_2018	serine-type endopeptidase inhibitor activity (GO:0004867)	2	P02A_2;P04B_2	A2M;AGT;APP;HMSD;SERPINA1;SERPINA10;SERPINA11;SERPINA12;SERPINA3;SERPINA4;SERPINA5;SERPINA6;SERPINA9;SERPINB1;SERPINB10;SERPINB12;SERPINB13;SERPINB2;SERPINB3;SERPINB4;SERPINB5;SERPINB6;SERPINB7;SERPINB8;SERPINB9;SERPING1;SERPINI1;SERPINI2;SLPI;SPINK1;SPINK13;SPINK14;SPINK5;SPINK7;SPINK9;SPOCK1;WFDC12;WFDC2
GO_Molecular_Function_2018	acid-thiol ligase activity (GO:0016878)	2	P10A_1;P11A_2	ACSF3;ACSL4;ACSM1;ACSM2A;ACSM2B;ACSM3;ACSM4;ACSM5
GO_Molecular_Function_2018	C-acyltransferase activity (GO:0016408)	2	P10A_1;P11A_2	ACSM1;ACSM2A;ACSM2B;ACSM3;ACSM4;ACSM5
GO_Molecular_Function_2018	fatty acid ligase activity (GO:0015645)	2	P10A_1;P11A_2	ACSF3;ACSL4;ACSM1;ACSM2A;ACSM2B;ACSM3;ACSM4;ACSM5
GO_Molecular_Function_2018	triglyceride lipase activity (GO:0004806)	2	P11A_1;P09B_1	AADAC;AOAH;CES1;CES2;CES3;CES4A;CES5A;LIPC;LIPF;LIPG;LIPK;LIPM;LIPN;PNLIP;PNLIPRP1;PNPLA3;PNPLA4;PNPLA5
GO_Molecular_Function_2018	MHC class II receptor activity (GO:0032395)	2	P02B_1;P08B_2	HLA-DOA;HLA-DOB;HLA-DPA1;HLA-DQA1;HLA-DQA2;HLA-DQB1;HLA-DQB2;HLA-DRA
GO_Molecular_Function_2018	sodium-independent organic anion transmembrane transporter activity (GO:0015347)	2	03B4561;P04C_3	SLC22A1;SLC22A10;SLC22A11;SLC22A12;SLC22A16;SLC22A2;SLC22A23;SLC22A24;SLC22A25;SLC22A3;SLC22A4;SLC22A5;SLC22A6;SLC22A7;SLC22A8;SLC22A9;SLCO1A2;SLCO1B1;SLCO1B3;SLCO1B7;SLCO1C1;SLCO2A1;SLCO2B1;SLCO3A1;SLCO4C1;SLCO6A1
GO_Molecular_Function_2018	G-protein coupled nucleotide receptor activity (GO:0001608)	2	P04B_2;P09B_1	GPR171;GPR34;GPR87;P2RY1;P2RY12;P2RY13;P2RY14
GO_Molecular_Function_2018	G-protein coupled purinergic nucleotide receptor activity (GO:0045028)	2	P04B_2;P09B_1	GPR171;GPR34;GPR87;P2RY1;P2RY12;P2RY13;P2RY14
KEGG_2019_Human	Toxoplasmosis	2	P03C_1;P08B_2	AKT1;AKT3;ALOX5;BAD;BCL2L1;BIRC2;BIRC3;BIRC8;CASP3;CCR5;CD40;CD40LG;CIITA;CYCS;GNAI1;GNAI2;GNAO1;HLA-DMA;HLA-DMB;HLA-DOA;HLA-DOB;HLA-DPA1;HLA-DPB1;HLA-DQA1;HLA-DQA2;HLA-DQB1;HLA-DRA;HLA-DRB1;HLA-DRB5;HSPA1A;HSPA1B;HSPA1L;HSPA2;HSPA8;IFNGR1;IFNGR2;IKBKG;IL10RA;IL10RB;IL12A;IRAK1;ITGB1;JAK2;LAMA2;LAMA3;LAMA4;LAMB1;LAMB2;LAMB4;LAMC3;LY96;MAP2K6;MAP3K7;MAPK13;MAPK14;MAPK3;MAPK8;MYD88;NFKBIA;PDPK1;PIK…
KEGG_2019_Human	Pathways in cancer	2	P10B_1;P08A_1	ABL1;ADCY3;ADCY5;ADCY6;ADCY7;ADCY8;ADCY9;AGTR1;ALK;APC;APC2;APPL1;AR;ARHGEF12;AXIN2;BAD;BAK1;BAX;BCL2;BCL2L1;BDKRB1;BDKRB2;BIRC2;BIRC3;BIRC5;BIRC7;BIRC8;BRCA2;CALM1;CALM2;CALML3;CALML5;CALML6;CASP3;CASP7;CBL;CCNA1;CCND1;CCND2;CCNE1;CDC42;CDK2;CDK4;CDKN1A;CDKN1B;CDKN2A;CDKN2B;CHUK;CKS2;CREBBP;CSF2RB;CTBP1;CTBP2;CTNNB1;CUL2;CXCL12;CXCR4;DAPK1;DDB2;DVL1;DVL3;E2F1;E2F3;EDN1;EDNRB;EML4;EPAS1;ERBB2;ETS…
KEGG_2019_Human	Pentose and glucuronate interconversions	2	P04A_8;P06B_1	GUSB;RPE;UGDH;UGT1A1;UGT1A10;UGT1A4;UGT1A6;UGT1A7;UGT1A8;UGT2A1;UGT2A2;UGT2A3;UGT2B10;UGT2B11;UGT2B15;UGT2B17;UGT2B28;UGT2B4;UGT2B7
KEGG_2019_Human	Steroid hormone biosynthesis	2	P04A_8;P08B_3	AKR1C1;AKR1C2;AKR1C3;AKR1C4;AKR1D1;COMT;CYP11B1;CYP11B2;CYP19A1;CYP21A2;CYP2E1;CYP3A4;CYP3A5;CYP3A7;CYP7A1;DHRS11;HSD17B1;HSD17B6;HSD17B7;HSD17B8;HSD3B1;HSD3B2;SRD5A1;SRD5A3;SULT1E1;UGT1A1;UGT1A10;UGT1A4;UGT1A6;UGT1A7;UGT1A8;UGT2A1;UGT2A2;UGT2A3;UGT2B10;UGT2B11;UGT2B15;UGT2B17;UGT2B28;UGT2B4;UGT2B7
KEGG_2019_Human	Drug metabolism	2	P04A_8;P08B_3	ADH1A;ADH1B;ADH4;ADH5;ADH6;ADH7;ALDH1A3;AOX1;CYP2E1;CYP3A4;CYP3A5;DPYS;DUT;FMO5;GSTA1;GSTA2;GSTA3;GSTA4;GSTA5;GSTM1;GSTM2;GSTM3;GSTM4;GSTM5;GSTO1;GSTO2;HPGDS;HPRT1;IMPDH1;MGST1;MGST2;MGST3;MPO;NME1;NME1-NME2;NME4;RRM2B;TK1;TPMT;UCK2;UCKL1;UGT1A1;UGT1A10;UGT1A4;UGT1A6;UGT1A7;UGT1A8;UGT2A1;UGT2A2;UGT2A3;UGT2B10;UGT2B11;UGT2B15;UGT2B17;UGT2B28;UGT2B4;UGT2B7;UMPS;XDH
KEGG_2019_Human	Retinol metabolism	2	P04A_8;P06B_1	AOX1;AWAT2;CYP26A1;CYP26C1;CYP2C18;CYP2C8;CYP2C9;DGAT1;DHRS3;DHRS4;DHRS4L2;DHRS9;RDH10;RETSAT;SDR16C5;UGT1A1;UGT1A10;UGT1A4;UGT1A6;UGT1A7;UGT1A8;UGT2A1;UGT2A2;UGT2A3;UGT2B10;UGT2B11;UGT2B15;UGT2B17;UGT2B28;UGT2B4;UGT2B7
KEGG_2019_Human	NOD-like receptor signaling pathway	2	P08A_1;P01A_6	ANTXR2;ATG12;ATG5;BIRC2;CARD16;CARD17;CARD18;CARD8;CARD9;CASP1;CASP12;CASP4;CASP5;CASP8;CCL2;CCL5;CHUK;CTSB;CXCL1;CXCL2;CXCL3;CYBA;CYBB;DEFA1;DEFA1B;DEFA3;DEFA4;DEFA5;DEFA6;DEFB103A;DEFB103B;DEFB4A;DEFB4B;DHX33;FADD;GABARAP;GABARAPL2;GBP1;GBP2;GBP3;GBP4;GBP5;GBP7;GPRC6A;GSDMD;HSP90AA1;IFI16;IFNA1;IFNA10;IFNA13;IFNA14;IFNA16;IFNA17;IFNA2;IFNA21;IFNA4;IFNA5;IFNA6;IFNA7;IFNA8;IFNAR1;IFNAR2;IFNB1;IKB…
KEGG_2019_Human	Mineral absorption	2	P11A_1;P04B_1	ATP7A;HEPH;HMOX1;HMOX2;MT1A;MT1B;MT1E;MT1F;MT1G;MT1H;MT1M;MT1X;MT2A;SLC26A3;SLC39A4;SLC8A1
KEGG_2019_Human	Phagosome	2	P02B_1;P08B_2	ATP6V0A2;ATP6V0E1;ATP6V1A;ATP6V1C2;ATP6V1G1;ATP6V1G2;COLEC11;CYBA;CYBB;HLA-A;HLA-B;HLA-C;HLA-DMA;HLA-DMB;HLA-DOA;HLA-DOB;HLA-DPA1;HLA-DPB1;HLA-DQA1;HLA-DQA2;HLA-DQB1;HLA-DRA;HLA-DRB1;HLA-DRB5;HLA-E;HLA-F;HLA-G;ITGB5;LAMP1;LAMP2;MARCO;MBL2;MPO;NCF4;NOS1;PIK3C3;PLA2R1;RAB7A;SCARB1;SEC61A1;SEC61B;STX18;STX7;TAP1;TAP2;TFRC;THBS2;TLR4;TUBA3D;TUBA3E;TUBA4A;TUBB;TUBB1;TUBB2A;TUBB2B;TUBB4B
KEGG_2019_Human	Leishmaniasis	2	P02B_1;P08B_2	CYBA;CYBB;HLA-DMA;HLA-DMB;HLA-DOA;HLA-DOB;HLA-DPA1;HLA-DPB1;HLA-DQA1;HLA-DQA2;HLA-DQB1;HLA-DRA;HLA-DRB1;HLA-DRB5;IFNGR1;IFNGR2;IL12A;IL12B;IL1A;IL1B;JAK2;MAP3K7;MAPK11;MAPK12;MAPK13;MAPK14;MARCKSL1;NCF4;RELA;TAB2;TLR4;TNF
KEGG_2019_Human	Inflammatory bowel disease (IBD)	2	P02B_1;P08B_2	HLA-DMA;HLA-DMB;HLA-DOA;HLA-DOB;HLA-DPA1;HLA-DPB1;HLA-DQA1;HLA-DQA2;HLA-DQB1;HLA-DRA;HLA-DRB1;HLA-DRB5;IFNGR1;IFNGR2;IL12A;IL12B;IL17A;IL17F;IL1A;IL1B;MAF;RELA;SMAD2;SMAD3;TLR4;TNF
KEGG_2019_Human	Intestinal immune network for IgA production	2	P02B_1;P08B_2	CD40;CD40LG;CD80;CD86;CXCL12;CXCR4;HLA-DMA;HLA-DMB;HLA-DOA;HLA-DOB;HLA-DPA1;HLA-DPB1;HLA-DQA1;HLA-DQA2;HLA-DQB1;HLA-DRA;HLA-DRB1;HLA-DRB5;TNFSF13B
KEGG_2019_Human	Th1 and Th2 cell differentiation	2	P02B_1;P06A_1	CD3D;CD3E;CD3G;CHUK;DLL3;GATA3;HLA-DMA;HLA-DMB;HLA-DOA;HLA-DOB;HLA-DPA1;HLA-DPB1;HLA-DQA1;HLA-DQA2;HLA-DQB1;HLA-DRA;HLA-DRB1;HLA-DRB5;IFNGR1;IFNGR2;IL12A;IL12B;IL12RB1;IL2RA;IL2RB;IL2RG;IL4R;JAG2;JAK3;LAT;LCK;MAF;MAML2;MAPK1;MAPK10;MAPK11;MAPK12;MAPK13;MAPK14;MAPK3;MAPK8;NFATC2;NFKBIB;NOTCH1;PPP3CB;PPP3R1;PRKCQ;RBPJL;RELA;STAT1;STAT4;ZAP70
KEGG_2019_Human	Th17 cell differentiation	2	P02B_1;P08B_2	HLA-DMA;HLA-DMB;HLA-DOA;HLA-DOB;HLA-DPA1;HLA-DPB1;HLA-DQA1;HLA-DQA2;HLA-DQB1;HLA-DRA;HLA-DRB1;HLA-DRB5;HSP90AB1;IFNGR1;IFNGR2;IL17A;IL17F;IL1B;IL1RAP;IL2RB;IRF4;JAK2;LCK;MAPK11;MAPK12;MAPK13;MAPK14;MAPK8;NFKBIE;RELA;RUNX1;RXRA;RXRB;SMAD2;SMAD3;SMAD4;TGFBR1
KEGG_2019_Human	Hematopoietic cell lineage	2	P06A_1;P04C_3	ANPEP;CD19;CD1A;CD1B;CD1C;CD1D;CD1E;CD22;CD33;CD34;CD37;CD38;CD3D;CD3E;CD3G;CD4;CD44;CD5;CD55;CD59;CD8A;CD8B;CD9;CR1;CR2;CSF2;CSF2RA;CSF3;DNTT;EPOR;FLT3;FLT3LG;GP1BB;GP5;GP9;GYPA;HLA-DMA;HLA-DMB;HLA-DOA;HLA-DOB;HLA-DPA1;HLA-DPB1;HLA-DQA1;HLA-DQA2;HLA-DQB1;HLA-DRA;HLA-DRB1;HLA-DRB5;IL11;IL1A;IL1B;IL1R1;IL1R2;IL2RA;IL3;IL3RA;IL4;IL4R;IL5;IL5RA;ITGA2B;ITGA3;ITGA4;ITGA6;ITGAM;ITGB3;MME;MS4A1;TFRC;THP…
Reactome_2016	Cellular responses to stress Homo sapiens R-HSA-2262752	2	P03C_1;P08B_2	ACD;AGO1;AGO3;AGO4;AKT1S1;AMBRA1;ANAPC1;ANAPC11;ANAPC15;ANAPC4;ANAPC5;AQP8;ASF1A;ATG13;ATG14;ATG3;ATG4A;ATG4C;ATG5;ATG7;ATG9A;ATG9B;ATM;ATP7A;ATR;BAG1;BAG2;BAG5;BMI1;C11ORF73;CA9;CAMK2B;CAT;CBX2;CBX4;CBX8;CCAR2;CCNA1;CCNE2;CCS;CDC16;CDC26;CDK6;CDKN1A;CDKN1B;CDKN2A;CDKN2B;CEBPB;CHMP2A;CHMP2B;CHMP4A;CHMP4B;CHMP6;CHMP7;CITED2;COL4A6;CREBBP;CUL2;CYBB;CYCS;DNAJB6;DNAJC2;DYNLL1;E2F1;E2F2;E2F3;EED;EEF1A…
Reactome_2016	Cell Cycle Homo sapiens R-HSA-1640170	2	P03C_1;P08B_3	ACD;AHCTF1;AJUBA;AKAP9;ANAPC1;ANAPC10;ANAPC11;ANAPC15;ANAPC2;ANAPC5;ANAPC7;ANKLE2;ARPP19;ATM;ATR;ATRIP;AURKA;BANF1;BARD1;BIRC5;BLM;BORA;BRCA1;BRCA2;BRCC3;BRE;BRIP1;BUB1;BUB3;CCNA1;CCNA2;CCNB1;CCND1;CCND2;CCND3;CCNE2;CCNH;CCP110;CDC16;CDC25A;CDC25B;CDC26;CDC27;CDC6;CDCA5;CDCA8;CDK1;CDK11A;CDK4;CDK5RAP2;CDK6;CDK7;CDKN1A;CDKN1B;CDKN2A;CDKN2B;CDT1;CENPA;CENPC;CENPE;CENPH;CENPI;CENPJ;CENPK;CENPN;CENPO…
Reactome_2016	Fatty acids Homo sapiens R-HSA-211935	2	P01A_4;P04A_9	CYP2A13;CYP2A7;CYP2B6;CYP2D6;CYP2F1;CYP4F11;CYP4F12;CYP4F2;CYP4F22;CYP4F3
Reactome_2016	Class I MHC mediated antigen processing & presentation Homo sapiens R-HSA-983169	2	P01A_1;P08B_3	ANAPC1;ANAPC10;ANAPC11;ANAPC13;ANAPC2;ANAPC4;ANAPC5;ANAPC7;AREL1;ASB1;ASB11;ASB12;ASB13;ASB14;ASB15;ASB16;ASB17;ASB18;ASB4;ASB5;ASB6;ASB7;ASB9;ATG7;BLMH;BTBD1;CALR;CBLB;CD207;CDC20;CDC23;CDC26;CDC27;CDC34;CTSS;CUL1;CUL2;CUL3;CUL7;CYBA;CYBB;DET1;DTX3L;DZIP3;ERAP1;ERAP2;FBXL8;FBXO17;FBXO2;FBXO27;FBXO31;FBXO4;FBXO44;FBXO6;FBXW11;FBXW7;FBXW8;FCGR1A;FCGR1B;FZR1;HECTD1;HECTD2;HECTD3;HECW2;HERC1;HERC2;H…
Reactome_2016	Alpha-defensins Homo sapiens R-HSA-1462054	2	P02C_2;P04A_9	CD4;DEFA1;DEFA3;DEFA4;DEFA5;DEFA6
Reactome_2016	Glucuronidation Homo sapiens R-HSA-156588	2	P04A_8;P06B_1	UGDH;UGT1A1;UGT1A4;UGT1A6;UGT1A7;UGT1A8;UGT2A1;UGT2B10;UGT2B11;UGT2B15;UGT2B17;UGT2B28;UGT2B4;UGT2B7
Reactome_2016	Phase II conjugation Homo sapiens R-HSA-156580	2	P04A_8;P11A_1	ACSM1;ACSM2A;ACSM2B;ACSM5;AHCY;GGCT;GGT7;GSS;GSTM1;GSTM2;GSTM3;GSTM4;GSTM5;NAT1;NAT2;PAPSS2;SULT1A1;SULT1A2;SULT1A3;SULT1B1;SULT1C2;SULT1C4;SULT1E1;SULT4A1;UGT2A1;UGT2B10;UGT2B11;UGT2B15;UGT2B17;UGT2B28;UGT2B4;UGT2B7
Reactome_2016	RIG-I/MDA5 mediated induction of IFN-alpha/beta pathways Homo sapiens R-HSA-168928	2	P08A_1;P11A_1	CREBBP;CYLD;EP300;FADD;HMGB1;IFNA1;IFNA10;IFNA14;IFNA16;IFNA17;IFNA2;IFNA21;IFNA4;IFNA5;IFNA6;IFNA7;IFNA8;IFNB1;ITCH;MAP3K1;NLRC5;RELA;RNF135;RNF216;S100B;TRAF2
Reactome_2016	Immunoregulatory interactions between a Lymphoid and a non-Lymphoid cell Homo sapiens R-HSA-198933	2	P01A_7;P02C_1	B2M;CD300A;CD300C;CD300E;CD300LB;CD300LD;CD300LF;CD33;CD40;HLA-A;HLA-E;HLA-F;HLA-G;ITGA4;ITGB2;KIR2DL1;KIR2DL3;KIR2DL4;KIR3DL1;KIR3DL2;LAIR1;LAIR2;LILRA1;LILRA2;LILRA3;LILRA4;LILRA5;LILRA6;LILRB1;LILRB2;LILRB3;LILRB4;LILRB5;MADCAM1;NCR1;NCR2;OSCAR;SIGLEC10;SIGLEC11;SIGLEC12;SIGLEC5;SIGLEC6;SIGLEC7;SIGLEC8;SIGLEC9;TREM1;TREM2;TREML1;TREML2;TREML4
Reactome_2016	HDACs deacetylate histones Homo sapiens R-HSA-3214815	2	P02C_1;P08B_2	BRMS1;HDAC2;HIST1H2AA;HIST1H2AB;HIST1H2AC;HIST1H2AD;HIST1H2AG;HIST1H2AH;HIST1H2AJ;HIST1H2BA;HIST1H2BB;HIST1H2BC;HIST1H2BD;HIST1H2BH;HIST1H2BK;HIST1H2BL;HIST1H2BM;HIST1H2BN;HIST1H2BO;HIST1H3A;HIST1H4A;HMG20B;MBD3;MTA2;NCOR2;SAP18;SAP30;SUDS3;TBL1X;TBL1XR1
Reactome_2016	ERCC6 (CSB) and EHMT2 (G9a) positively regulate rRNA expression Homo sapiens R-HSA-427389	2	P02C_1;P08B_2	EHMT2;ERCC6;HDAC2;HIST1H2AB;HIST1H2AC;HIST1H2AD;HIST1H2AJ;HIST1H2BA;HIST1H2BB;HIST1H2BC;HIST1H2BD;HIST1H2BH;HIST1H2BK;HIST1H2BL;HIST1H2BM;HIST1H2BN;HIST1H2BO;HIST1H3A;HIST1H4A;MBD3;MTA2
Reactome_2016	DNA Damage/Telomere Stress Induced Senescence Homo sapiens R-HSA-2559586	2	P02C_1;P08B_2	ASF1A;CCNE2;CDKN1A;EP400;HIST1H1A;HIST1H1B;HIST1H1C;HIST1H1D;HIST1H1E;HIST1H2AB;HIST1H2AC;HIST1H2AD;HIST1H2AJ;HIST1H2BA;HIST1H2BB;HIST1H2BC;HIST1H2BD;HIST1H2BH;HIST1H2BK;HIST1H2BL;HIST1H2BM;HIST1H2BN;HIST1H2BO;HIST1H4A;HMGA1;KAT5;TINF2
Reactome_2016	Formation of the beta-catenin:TCF transactivating complex Homo sapiens R-HSA-201722	2	P02C_1;P08B_2	AXIN2;CDC73;HIST1H2AB;HIST1H2AC;HIST1H2AD;HIST1H2AJ;HIST1H2BA;HIST1H2BB;HIST1H2BC;HIST1H2BD;HIST1H2BH;HIST1H2BK;HIST1H2BL;HIST1H2BM;HIST1H2BN;HIST1H2BO;HIST1H3A;HIST1H4A;KAT5;MEN1;RUVBL1;SMARCA4;TERT;TLE2
Reactome_2016	Chromosome Maintenance Homo sapiens R-HSA-73886	2	P02C_1;P08B_2	CASC5;CENPN;CENPP;CENPQ;CENPU;CENPW;FEN1;HIST1H2AB;HIST1H2AC;HIST1H2AD;HIST1H2AJ;HIST1H2BA;HIST1H2BB;HIST1H2BC;HIST1H2BD;HIST1H2BH;HIST1H2BK;HIST1H2BL;HIST1H2BM;HIST1H2BN;HIST1H2BO;HIST1H4A;ITGB3BP;LIG1;MIS18A;OIP5;POLA2;POLD1;POLE;PRIM2;RFC4;RFC5;RPA3;RUVBL1;RUVBL2;TERT;TINF2
Reactome_2016	Meiosis Homo sapiens R-HSA-1500620	2	P02C_1;P08B_3	ATR;BLM;BRCA1;CDK4;DIDO1;DMC1;H2AFB1;H2AFZ;HIST1H2AB;HIST1H2AC;HIST1H2AD;HIST1H2AJ;HIST1H2BA;HIST1H2BB;HIST1H2BC;HIST1H2BD;HIST1H2BH;HIST1H2BK;HIST1H2BL;HIST1H2BM;HIST1H2BN;HIST1H2BO;HIST1H3A;HIST1H4A;HIST2H2AA3;HIST2H2AC;HIST2H2BE;HIST2H3A;HSPA2;LMNA;LMNB1;MLH1;MND1;MSH5;POT1;PRDM9;PSMC3IP;RAD21;RAD51;RAD51C;REC8;SMC1A;SMC3;SPO11;STAG1;STAG2;STAG3;SUN1;SUN2;SYCE1;SYCE2;SYCP1;SYCP2;SYCP3;SYNE2;TI…
Reactome_2016	Oxidative Stress Induced Senescence Homo sapiens R-HSA-2559580	2	P02C_1;P08B_2	CDKN2A;CDKN2B;CDKN2D;E2F3;HIST1H2AB;HIST1H2AC;HIST1H2AD;HIST1H2AJ;HIST1H2BA;HIST1H2BB;HIST1H2BC;HIST1H2BD;HIST1H2BH;HIST1H2BK;HIST1H2BL;HIST1H2BM;HIST1H2BN;HIST1H2BO;HIST1H3A;HIST1H4A;IFNB1;MAP2K4;MAP3K5;MAPK14;MAPK8;PHC3;RING1;SUZ12;TNIK;UBC
Reactome_2016	Cellular Senescence Homo sapiens R-HSA-2559583	2	P02C_1;P08B_2	ANAPC1;ANAPC4;ANAPC5;ASF1A;CCNE2;CDKN1A;CDKN2A;CDKN2B;CDKN2D;CEBPB;E2F3;EHMT2;EP400;ETS2;FZR1;HIST1H1A;HIST1H1B;HIST1H1C;HIST1H1D;HIST1H1E;HIST1H2AB;HIST1H2AC;HIST1H2AD;HIST1H2AJ;HIST1H2BA;HIST1H2BB;HIST1H2BC;HIST1H2BD;HIST1H2BH;HIST1H2BK;HIST1H2BL;HIST1H2BM;HIST1H2BN;HIST1H2BO;HIST1H3A;HIST1H4A;HMGA1;IFNB1;IL1A;KAT5;MAP2K4;MAP3K5;MAPK14;MAPK8;PHC3;RELA;RING1;RPS6KA2;SUZ12;TINF2;TNIK;UBC;UBE2C;UB…
Reactome_2016	Activation of DNA fragmentation factor Homo sapiens R-HSA-211227	2	P08B_2;P04C_3	CASP3;DFFA;DFFB;HIST1H1A;HIST1H1B;HIST1H1C;HIST1H1D;HIST1H1E;HMGB1;HMGB2;KPNA1;KPNB1
Reactome_2016	Apoptosis induced DNA fragmentation Homo sapiens R-HSA-140342	2	P08B_2;P04C_3	CASP3;DFFA;DFFB;HIST1H1A;HIST1H1B;HIST1H1C;HIST1H1D;HIST1H1E;HMGB1;HMGB2;KPNA1;KPNB1
Reactome_2016	Organic cation/anion/zwitterion transport Homo sapiens R-HSA-549132	2	P08B_2;P04C_3	RUNX1;SLC22A1;SLC22A11;SLC22A12;SLC22A16;SLC22A18;SLC22A2;SLC22A3;SLC22A4;SLC22A5;SLC22A6;SLC22A7;SLC22A8
GO_Biological_Process_2018	response to tumor necrosis factor (GO:0034612)	1	P02B_3	AFF3;CCL1;CCL11;CCL13;CCL14;CCL15;CCL16;CCL18;CCL2;CCL23;CCL3;CCL3L1;CCL4;CCL4L1;CCL5;CCL7;CCL8;HMHB1;RIPK1;SMPD4
GO_Biological_Process_2018	cellular response to tumor necrosis factor (GO:0071356)	1	P02B_3	CCL1;CCL11;CCL13;CCL14;CCL15;CCL16;CCL18;CCL2;CCL23;CCL3;CCL3L1;CCL4;CCL4L1;CCL5;CCL7;CCL8;EDAR;HMHB1;LIMS1;PSMB11;PSMB5;PSMD11;PSME1;PSME2;RIPK1;SMPD4;TNFRSF12A
GO_Biological_Process_2018	spinal cord dorsal/ventral patterning (GO:0021513)	1	P02B_3	FOXN4;GLI2;RFX4;RFX8
GO_Biological_Process_2018	positive regulation of leukocyte cell-cell adhesion (GO:1903039)	1	P10B_1	CCDC88B;CCL2;CCR2;CD44;CD47;ETS1;FAM49B;HAS2;HLA-DPA1;HLA-DPB1;HSPD1;NR4A3;PRKCQ;PYCARD;SIRPA;SIRPB1;SIRPG;THY1;TNF;TNFSF11
GO_Biological_Process_2018	regulation of endopeptidase activity (GO:0052548)	1	P10B_1	A2ML1;AHSG;BIRC2;BIRC3;CRB2;FETUB;FURIN;GAPDH;HMSD;HRG;KNG1;PICALM;PRELID1;PSMB8;PSMB9;PSME3;RECK;SERPINA1;SERPINA10;SERPINA11;SERPINA12;SERPINA3;SERPINA4;SERPINA5;SERPINA6;SERPINA9;SERPINB1;SERPINB10;SERPINB12;SERPINB13;SERPINB2;SERPINB3;SERPINB4;SERPINB5;SERPINB6;SERPINB7;SERPINB8;SERPINB9;SERPINE3;SERPING1;SERPINH1;SERPINI1;SERPINI2;TIMP2;TIMP3;TIMP4;VTN
GO_Biological_Process_2018	arachidonic acid metabolic process (GO:0019369)	1	P01A_4	CYP1A1;CYP1A2;CYP2A13;CYP2A6;CYP2A7;CYP2B6;CYP2F1;CYP2S1;CYP4F12;CYP4F2;MGLL;PLA2G4C;PTGDS
GO_Biological_Process_2018	positive regulation of ERK1 and ERK2 cascade (GO:0070374)	1	P01A_4	AXL;C5AR1;CCL1;CCL11;CCL13;CCL14;CCL15;CCL16;CCL18;CCL2;CCL23;CCL3;CCL3L1;CCL4;CCL4L1;CCL5;CCL7;CCL8;CCR7;EPHA2;EPHA8;EPHB2;ERBB2;FGF21;FPR2;LGALS9;NOTCH1;PLA2G2A;PLA2G5;PRKD2;SEMA7A;TGFB1
GO_Biological_Process_2018	regulation of ERK1 and ERK2 cascade (GO:0070372)	1	P01A_4	AXL;C5AR1;CAMK2N1;CCL1;CCL11;CCL13;CCL14;CCL15;CCL16;CCL18;CCL2;CCL23;CCL3;CCL3L1;CCL4;CCL4L1;CCL5;CCL7;CCL8;CCR7;CEACAM1;DUSP26;DUSP3;EPHA2;EPHA8;EPHB2;ERBB2;FGF21;FPR2;LGALS9;NOTCH1;PLA2G2A;PLA2G5;PRKD2;RRAS;SEMA7A;TGFB1
GO_Biological_Process_2018	negative regulation of viral genome replication (GO:0045071)	1	P01A_5	APOBEC3A;APOBEC3C;APOBEC3D;APOBEC3F;APOBEC3G;APOBEC3H;IFITM1;IFITM2;IFITM3;ISG15;TNIP1;TRIM6
GO_Biological_Process_2018	long-chain fatty acid biosynthetic process (GO:0042759)	1	P08A_6	ALOX12;ALOX12B;ALOX15;ALOX15B;ALOXE3;ASAH2;ASAH2B
GO_Biological_Process_2018	lipoxygenase pathway (GO:0019372)	1	P08A_6	ALOX12;ALOX12B;ALOX15;ALOX15B;ALOX5;ALOXE3;GPX4
GO_Biological_Process_2018	unsaturated fatty acid biosynthetic process (GO:0006636)	1	P08A_6	ALOX12;ALOX12B;ALOX15;ALOX15B;ALOX5;ALOXE3
GO_Biological_Process_2018	response to lipopolysaccharide (GO:0032496)	1	P01A_6	ADAM17;ANKRD1;AXL;CARD16;CARD17;CASP1;CCL2;CCR5;CD14;CD274;CD6;CPS1;CTR9;CXCL1;CXCL10;CXCL11;CXCL13;CXCL2;CXCL3;CXCL6;CXCL9;DEFA1;DEFA3;DEFA4;DEFA5;DEFA6;F2R;FAS;FER;GCH1;GFI1;GSTP1;HNRNPA0;IFNAR1;IL23R;IL6;IRGM;JAK2;JUN;JUNB;LGALS9;LIAS;LILRB1;LILRB2;LY96;MAPKAPK3;MEF2C;NANOS2;NFKB1;NGFR;NLRP7;NR1D1;NR1H2;NR1H3;NR1I3;PAF1;PDCD4;PDE4B;PF4;PF4V1;PLAA;PPBP;PRDX3;RELT;RHOA;RPS6KA3;SBNO2;SELE;SELP;SE…
GO_Biological_Process_2018	cellular response to lipopolysaccharide (GO:0071222)	1	P01A_6	ANKRD1;AXL;CARD16;CARD17;CASP1;CCL2;CCL3;CCL5;CCR5;CD14;CD274;CD6;CTR9;CXCL10;CXCL6;DEFA1;DEFA3;DEFA4;DEFA5;DEFA6;GFI1;GSTP1;IL18;IL1B;IL6;IRGM;LILRB1;LILRB2;LYN;MEF2C;MTDH;NFKB1;NLRP7;NR1D1;NR1H2;NR1H3;NR1I3;PAF1;PDCD4;PDE4B;PLAA;PRKCE;RHOA;SBNO2;SERPINE1;SHPK;STAP1;TGFB1;TICAM1;TICAM2;TNFAIP3;TNFRSF1B;TNFSF4;TNIP2;TRAF6;WNT5A;XBP1;ZC3H12A;ZFP36
GO_Biological_Process_2018	positive regulation of nuclear-transcribed mRNA poly(A) tail shortening (GO:0060213)	1	P01A_6	AGO2;BTG2;CNOT1;CNOT7;CPEB3;PABPC1;POLR2G;TNRC6B;TNRC6C;TOB1;ZFP36
GO_Biological_Process_2018	regulation of nuclear-transcribed mRNA poly(A) tail shortening (GO:0060211)	1	P01A_6	AGO2;BTG2;CNOT1;CNOT7;CPEB3;PABPC1;POLR2G;TNRC6B;TNRC6C;TOB1;ZFP36
GO_Biological_Process_2018	cellular response to molecule of bacterial origin (GO:0071219)	1	P01A_6	ANKRD1;AXL;CARD16;CARD17;CASP1;CCL2;CCR5;CD14;CD274;CTR9;CXCL10;CXCL6;DEFA1;DEFA3;DEFA4;DEFA5;DEFA6;FCGR2B;GFI1;GSTP1;IL6;IRGM;LILRB1;LILRB2;MEF2C;NFKB1;NLRP7;NR1D1;NR1H2;NR1H3;NR1I3;PAF1;PDCD4;PDE4B;PLAA;RELA;RHOA;SBNO2;SERPINE1;SHPK;SIRT2;STAP1;TICAM1;TICAM2;TIRAP;TLR2;TNFAIP3;TNFRSF1B;TNFSF4;TNIP2;TRAF6;WNT5A;XBP1;ZC3H12A;ZFP36
GO_Biological_Process_2018	positive regulation of hydrolase activity (GO:0051345)	1	P01A_6	ABR;ADRB1;AGRN;ALS2;APOA1;ARAP1;ARHGAP23;ARHGAP27;ARHGEF37;ARHGEF38;ARHGEF7;ASAP3;ATP1B1;BCAS3;BCR;CALM2;CAV2;CCL1;CCL11;CCL13;CCL14;CCL15;CCL16;CCL17;CCL18;CCL19;CCL2;CCL21;CCL22;CCL23;CCL24;CCL26;CCL3;CCL3L1;CCL4;CCL4L1;CCL5;CCL7;CCL8;CDKL5;CX3CL1;DNAJB1;DNAJB2;DNAJC10;DNAJC24;DNAJC9;DOCK10;DOCK8;ERBB2;F11R;F2R;F2RL1;FGF10;FNTA;HRAS;LARS;MAPK12;MSH2;MSH3;MSH6;MTMR9;MYBPC3;MYL3;MYL4;NDEL1;NTRK1;…
GO_Biological_Process_2018	negative regulation of transcription, DNA-templated (GO:0045892)	1	P07A_1	AES;AHRR;ATP8B1;BASP1;BCOR;BHLHE40;BIRC5;BTRC;CALR;CAV1;CBFA2T2;CBFA2T3;CBX2;CBX4;CBX6;CBX7;CBX8;CBY1;CC2D1A;CDKN2A;CHMP1A;CNOT2;DAP;DMRT1;DUSP26;E2F1;E2F6;EOMES;ESX1;FBXW11;FLNA;FOXC2;FOXJ1;FOXP2;FOXP3;GATA1;GATA3;GLIS3;HAND1;HCFC1;HDAC1;HDAC6;HMGA2;ID2;IFNA2;IFNG;ILF3;INSL6;IRX1;IRX2;JUNB;KANK2;KDM5C;KHDRBS1;KLF11;KLF2;LDB1;MAGEA1;MAGEA2;MBD1;MBD2;MBD3L1;MBD3L2;MBD3L3;MBD3L4;MBD3L5;MDFIC;MDM2;M…
GO_Biological_Process_2018	methylation-dependent chromatin silencing (GO:0006346)	1	P07A_1	HDAC1;MBD1;MBD2;MBD3L1;MBD3L2;MBD3L3;MBD3L4;MBD3L5
GO_Biological_Process_2018	negative regulation of transcription from RNA polymerase II promoter (GO:0000122)	1	P07A_1	AES;AHRR;BCOR;BHLHE40;CALR;CAV1;CBX2;CBX4;CBX6;CBX7;CBX8;CC2D1A;CNOT2;DMRT1;DNAJB1;DUSP26;E2F1;E2F6;EOMES;ESX1;FOXC2;FOXJ1;GATA1;GLIS3;HAND1;HCFC1;HDAC1;HMGA2;IFNG;INSL6;IRX1;IRX2;JUNB;KANK2;KLF11;KLF2;LDB1;MAGEA1;MAGEA2;MBD1;MBD2;MBD3L1;MBD3L2;MBD3L3;MBD3L4;MBD3L5;MDM2;MECP2;MOSPD1;MSX2;MXI1;MYC;MYT1L;NEDD4L;NFIB;NFIC;NFIX;NFKB2;NKX2-5;NR0B1;NR0B2;NR1D2;NRIP1;NSD1;OSR1;PDGFB;PHF6;PPARG;PSMD10;RA…
GO_Biological_Process_2018	positive regulation of leukocyte migration (GO:0002687)	1	P04A_2	CXCL1;CXCL10;CXCL11;CXCL13;CXCL2;CXCL3;CXCL5;CXCL6;CXCL9;MIA3;PF4;PF4V1;PPBP;THY1
GO_Biological_Process_2018	regulation of leukocyte chemotaxis (GO:0002688)	1	P04A_2	CXCL1;CXCL10;CXCL11;CXCL13;CXCL2;CXCL3;CXCL5;CXCL6;CXCL9;PF4;PF4V1;PPBP
GO_Biological_Process_2018	coumarin metabolic process (GO:0009804)	1	P04A_9	CYP2A13;CYP2A6;CYP2A7;CYP2D6;UGT1A7;UGT1A8
GO_Biological_Process_2018	defense response to Gram-positive bacterium (GO:0050830)	1	P04A_9	DEFA1;DEFA3;DEFA4;DEFA5;DEFA6;DEFB1;DEFB103A;DEFB104A;DEFB106A;DEFB114;DEFB4A;IL12A;PGLYRP2;RPL39;SPACA3;SPACA7
GO_Biological_Process_2018	antibacterial humoral response (GO:0019731)	1	P04A_9	DEFA1;DEFA3;DEFA4;DEFA5;DEFA6;DEFB1;PLA2G6;RPL39;SEMG1;SEMG2;SLPI
GO_Biological_Process_2018	xenobiotic glucuronidation (GO:0052697)	1	P04A_9	UGT1A1;UGT1A10;UGT1A4;UGT1A6;UGT1A7;UGT1A8
GO_Biological_Process_2018	detection of chemical stimulus involved in sensory perception of bitter taste (GO:0001580)	1	P02A_2	CST1;CST2;CST4;PIGR;PIP;TAS2R10;TAS2R13;TAS2R14;TAS2R16;TAS2R19;TAS2R20;TAS2R3;TAS2R30;TAS2R31;TAS2R38;TAS2R39;TAS2R4;TAS2R40;TAS2R41;TAS2R42;TAS2R43;TAS2R46;TAS2R5;TAS2R50;TAS2R60;TAS2R7;TAS2R8;TAS2R9
GO_Biological_Process_2018	sensory perception of bitter taste (GO:0050913)	1	P02A_2	CST1;CST2;CST4;PIGR;PIP;TAS2R10;TAS2R13;TAS2R14;TAS2R16;TAS2R19;TAS2R20;TAS2R3;TAS2R30;TAS2R31;TAS2R38;TAS2R39;TAS2R4;TAS2R40;TAS2R41;TAS2R42;TAS2R43;TAS2R46;TAS2R5;TAS2R50;TAS2R60;TAS2R7;TAS2R8;TAS2R9
GO_Biological_Process_2018	detection of chemical stimulus involved in sensory perception of taste (GO:0050912)	1	P02A_2	CST1;CST2;CST4;PIGR;PIP;TAS1R3;TAS2R10;TAS2R13;TAS2R14;TAS2R16;TAS2R19;TAS2R20;TAS2R3;TAS2R30;TAS2R31;TAS2R38;TAS2R39;TAS2R4;TAS2R40;TAS2R41;TAS2R42;TAS2R43;TAS2R46;TAS2R5;TAS2R50;TAS2R60;TAS2R7;TAS2R8;TAS2R9
GO_Biological_Process_2018	cell-cell adhesion mediated by cadherin (GO:0044331)	1	P11A_1	CDH1;CDH10;CDH11;CDH12;CDH18;CDH3;CDH5;CDH6;CDH8;CDH9;MMP24
GO_Biological_Process_2018	metanephros development (GO:0001656)	1	P11A_1	BASP1;CITED1;FGF10;GDNF;NF1;NIPBL;OSR2;PAX8;PKD1;WNT7B
GO_Biological_Process_2018	sulfation (GO:0051923)	1	P11A_1	CHST4;CHST5;SULT1A1;SULT1A2;SULT1A3;SULT1C2;SULT1C4
GO_Biological_Process_2018	positive regulation of TOR signaling (GO:0032008)	1	P11A_1	CLEC16A;GOLPH3;MIOS;MLST8;RICTOR;RRAGA;RRAGB;SLC38A9;TELO2;WDR24;WDR59
GO_Biological_Process_2018	cell junction assembly (GO:0034329)	1	P11A_1	ACTB;CDH1;CDH10;CDH11;CDH12;CDH18;CDH3;CDH5;CDH6;CDH8;CDH9;FSCN1;LIMS1;OPHN1;PIP5K1C;TJP1
GO_Biological_Process_2018	antigen processing and presentation of peptide antigen via MHC class II (GO:0002495)	1	P02B_1	AP2A2;CLTC;CTSD;DYNLL1;DYNLL2;HLA-DMA;HLA-DMB;HLA-DOA;HLA-DOB;HLA-DPA1;HLA-DPB1;HLA-DQA1;HLA-DQA2;HLA-DQB1;HLA-DQB2;HLA-DRA;HLA-DRB1;HLA-DRB5;KIF23;KIF4B;OSBPL1A;RAB7A
GO_Biological_Process_2018	regulation of nuclease activity (GO:0032069)	1	P02B_1	NEIL1;OAS1;OAS2;OAS3;OASL
GO_Biological_Process_2018	T cell receptor signaling pathway (GO:0050852)	1	P02B_1	BTNL2;CD276;CSK;EIF2B1;FBXW11;HLA-DPA1;HLA-DPB1;HLA-DQA1;HLA-DQA2;HLA-DQB1;HLA-DQB2;HLA-DRA;HLA-DRB1;HLA-DRB5;INPP5D;ITK;LCK;LCP2;MALT1;PLCG2;PSMA2;PSMA4;PSMA8;PSMB8;PSMB9;PSMD1;PSMD13;PSMD9;SPPL3;UBC
GO_Biological_Process_2018	sodium-independent organic anion transport (GO:0043252)	1	P03B_1	MFSD10;SLC22A10;SLC22A11;SLC22A12;SLC22A9;SLCO1A2;SLCO1B1;SLCO1B3;SLCO1B7;SLCO1C1;SLCO3A1
GO_Biological_Process_2018	organic substance transport (GO:0071702)	1	P03B_1	ABCA10;ABCA5;ABCA6;ABCA7;ABCA9;RHCE;RHCG;RHD;SLC22A10;SLC22A11;SLC22A12;SLC22A9;SLCO1A2;SLCO1B1;SLCO1B3
GO_Biological_Process_2018	acyl-CoA metabolic process (GO:0006637)	1	P04B_2	ACOT1;ACOT2;ACOT4;ACOT6;ACOT8;ACSM1;ACSM2A;ACSM2B;ACSM3;ACSM5;DLST;MLYCD
GO_Biological_Process_2018	organelle assembly (GO:0070925)	1	P09B_1	ABLIM1;ALPK3;ANLN;ARL13B;ARL3;ARL6;ATP6V0D1;ATXN2;ATXN2L;BBIP1;BBS2;BBS4;BBS9;C9ORF72;CAPN3;CCDC113;CDC14B;CENPF;CENPT;CHMP1A;CHMP2B;CHMP5;CHMP6;CLUAP1;CORO1A;CSNK1D;DBNL;DDX3X;DNAAF1;DNAH14;DNAI2;E2F4;EDC3;EIF2A;FBF1;FOPNL;FOXJ1;GABARAPL1;GABARAPL2;GOLGA6A;GOLGA6B;GOLGA6C;GOLGA6D;GOLGA8A;GOLGA8B;GOLGA8H;GOLGA8J;GOLGA8K;GOLGA8N;GOLGA8O;GOLGA8R;HAUS2;HAUS4;HAUS6;HAUS8;HGS;HPS1;IFT74;IFT80;IFT81;IN…
GO_Biological_Process_2018	hexose metabolic process (GO:0019318)	1	P09B_1	ADIPOQ;ADPGK;ALDOA;ALDOB;BRAT1;CHST15;DCXR;FBP1;FBP2;FUOM;GAA;GALK1;GALT;GDPGP1;HECTD4;MAN2A2;MAN2B2;MAN2C1;OAS1;PMM2;SORD
GO_Biological_Process_2018	cell-cell junction organization (GO:0045216)	1	P09B_1	CADM2;CDH1;CDH11;CDH13;CDH15;CDH19;CDH20;CDH24;CDH3;CDH5;CDH7;CDH8;CLDN1;CSK;FSCN1;MARVELD3;NLGN4X;PARD6A;PRKCI;RAB8B;SDK1;SDK2;SMAD3;TGFB2;TJP1;TLN1;TLN2;TRPV4
GO_Biological_Process_2018	positive regulation of phagocytosis (GO:0050766)	1	P12B_1	ABCA7;AZU1;C2;C4A;C4B;CCL2;DOCK2;GAS6;IL1B;LMAN2;MERTK;MYO18A;SPACA3;TNF
GO_Biological_Process_2018	antimicrobial humoral immune response mediated by antimicrobial peptide (GO:0061844)	1	P06B_1	CCL13;CXCL6;DEFA1;DEFA3;DEFA4;DEFA5;DEFA6;DEFB1;DEFB118;DEFB4A;FAM3A;GAPDH;GNLY;HMGN2;MUC7;PF4;REG1A;REG1B;REG3A;REG3G;RNASE3;RNASE6;RNASE7;RPL30;RPL39
GO_Biological_Process_2018	regulation of innate immune response (GO:0045088)	1	P12A_2	IFNA1;IFNA10;IFNA14;IFNA16;IFNA17;IFNA2;IFNA21;IFNA4;IFNA5;IFNA6;IFNA7;IFNA8;IFNB1;POLR3B;POLR3D
GO_Biological_Process_2018	cellular transition metal ion homeostasis (GO:0046916)	1	P04B_1	ATP6V0A2;ATP6V0D1;CUL1;HEPH;HMOX1;HMOX2;ISCU;MT1A;MT1B;MT1E;MT1F;MT1G;MT1H;MT1M;MT1X;MT2A;MT3;MT4;MYC;SLC30A8;SLC39A4;SMAD4;TMPRSS6;UBC
GO_Biological_Process_2018	cellular divalent inorganic cation homeostasis (GO:0072503)	1	P04B_1	ATP2A2;ATP2C2;CCL1;CCL11;CCL13;CCL7;CCL8;DRD5;MT1A;MT1B;MT1E;MT1F;MT1G;MT1H;MT1M;MT1X;MT2A;MT3;MT4;SLC24A3;SLC30A8;SLC39A4;TRPV4
GO_Biological_Process_2018	lipid catabolic process (GO:0016042)	1	P04B_1	ACADL;CES1;CES2;CES3;CES4A;CES5A;LIPI;MT3;PLA2G1B
GO_Biological_Process_2018	cellular response to metal ion (GO:0071248)	1	P04B_1	ADD1;AOC1;CACNA1H;CDH1;CYP11B1;CYP11B2;HSF1;HVCN1;IQGAP1;MEF2A;MT1A;MT1B;MT1E;MT1F;MT1G;MT1H;MT1M;MT1X;MT2A;MT3;MT4
GO_Biological_Process_2018	regulation of organelle assembly (GO:1902115)	1	P04B_1	AKAP13;ATXN2;CYLD;IFT140;IFT88;MSN;MTMR3;NPRL3;PIKFYVE;RNF4;STX18;TBC1D14;TRAPPC12
GO_Biological_Process_2018	regulation of neutrophil chemotaxis (GO:0090022)	1	P03C_2	BST1;C5AR2;CCL19;CCL21;CXCL1;CXCL2;CXCL3;CXCL5;CXCL6;JAM3;PF4;PF4V1;PPBP;SLIT2;TIRAP
GO_Biological_Process_2018	regulation of viral genome replication (GO:0045069)	1	P09C_2	ADAR;ADARB1;APOBEC3A;APOBEC3C;APOBEC3F;APOBEC3G;DDB1;DDX3X;FAM111A;FKBP6;IFI16;IFIT1;IFIT5;IFITM1;IFITM2;IFITM3;IFNB1;ISG15;LTF;MX1;NR5A2;OAS1;OAS2;OAS3;PKN2;PPIA;PPIE;PPIH;PROX1;RNASEL;SRPK2;STAU1;TARBP2;TOP2A;TRIM6;ZC3HAV1
GO_Biological_Process_2018	regulation of immune response (GO:0050776)	1	P02C_1	B2M;BTN1A1;BTN2A1;BTN2A2;BTN3A1;BTN3A2;BTN3A3;CD33;CD40;HFE;HLA-A;HLA-E;HLA-F;HLA-G;ICOSLG;ITGB2;KIR2DL1;KIR2DL3;KIR2DL4;KIR3DL1;KIR3DL2;LAIR1;LAIR2;LILRA1;LILRB1;LILRB2;MADCAM1;MOG;NCR1;NCR2;NLRP11;NLRP12;NLRP13;NLRP2;NLRP4;NLRP5;NLRP7;NLRP8;NLRP9;OSCAR;RNF135;SIGLEC7;SIGLEC9;TREM1;TREM2;TREML1;TREML2;TREML4
GO_Biological_Process_2018	negative regulation of immune system process (GO:0002683)	1	P02C_1	CACTIN;HLA-G;IL17D;LILRB2;NLRP11;NLRP12;NLRP13;NLRP2;NLRP4;NLRP5;NLRP7;NLRP8;NLRP9;SOX9;TYRO3
GO_Biological_Process_2018	chromatin assembly (GO:0031497)	1	P02C_1	BAHD1;CDAN1;GRWD1;HIST1H2BA;HIST1H2BB;HIST1H2BC;HIST1H2BD;HIST1H2BH;HIST1H2BK;HIST1H2BL;HIST1H2BM;HIST1H2BN;HIST1H2BO;HIST1H3A;HIST1H4A;HIST1H4G;SOX9
GO_Biological_Process_2018	negative regulation of immune response (GO:0050777)	1	P02C_1	HLA-G;LILRB1;NLRP11;NLRP12;NLRP13;NLRP2;NLRP4;NLRP5;NLRP7;NLRP8;NLRP9;TRIM27;TYRO3
GO_Biological_Process_2018	nucleosome assembly (GO:0006334)	1	P02C_1	GRWD1;HIST1H2BA;HIST1H2BB;HIST1H2BC;HIST1H2BD;HIST1H2BH;HIST1H2BK;HIST1H2BL;HIST1H2BM;HIST1H2BN;HIST1H2BO;HIST1H3A;HIST1H4A;HIST1H4G;SOX9
GO_Biological_Process_2018	immune response-activating cell surface receptor signaling pathway (GO:0002429)	1	P02C_1	C5AR1;C5AR2;FPR1;FPR2;FPR3;GPLD1;GPR32;LILRA2
GO_Biological_Process_2018	regulation of cytokine production (GO:0001817)	1	P02C_1	BTN1A1;BTN2A1;BTN2A2;BTN3A1;BTN3A2;BTN3A3;ICOSLG;IRF3;MOG;NANOS2;NLRP11;NLRP12;NLRP13;NLRP2;NLRP4;NLRP5;NLRP7;NLRP8;NLRP9;TMIGD2;ZBP1
GO_Biological_Process_2018	nucleosome organization (GO:0034728)	1	P02C_1	GRWD1;HIST1H2BA;HIST1H2BB;HIST1H2BC;HIST1H2BD;HIST1H2BH;HIST1H2BK;HIST1H2BL;HIST1H2BM;HIST1H2BN;HIST1H2BO;HIST1H3A;HIST1H4A;HIST1H4G;SMARCA4;SOX9;SUPT6H
GO_Biological_Process_2018	regulation of single stranded viral RNA replication via double stranded DNA intermediate (GO:0045091)	1	P07C_2	APOBEC3C;APOBEC3D;APOBEC3F;APOBEC3G;APOBEC3H
GO_Biological_Process_2018	circulatory system development (GO:0072359)	1	P07C_2	BCOR;BVES;CITED2;FOXC2;FOXF1;FOXL1;GLI2;MEF2A;NTRK3;PDGFB;POPDC3;SHH;TAB2;TBX1;TCF25;ZFPM1
GO_Biological_Process_2018	calcium-dependent cell-cell adhesion via plasma membrane cell adhesion molecules (GO:0016339)	1	P08B_1	CDH10;CDH11;CDH12;CDH26;CDH4;CDH6;CDH9;PCDHB10;PCDHB11;PCDHB13;PCDHB14;PCDHB16;PCDHB2;PCDHB3;PCDHB4;PCDHB5;PCDHB6;PCDHGB4;PCDHGC3;SELL;SELP
GO_Biological_Process_2018	striated muscle tissue development (GO:0014706)	1	P08B_1	BVES;IGSF8;MEF2C;MYF5;MYF6;MYL6;MYL6B;POLR2D;POPDC2;POPDC3;SGCD;SIX1;SIX4;SVIL;ZBTB18
GO_Biological_Process_2018	interferon-gamma-mediated signaling pathway (GO:0060333)	1	P08B_2	HFE;HLA-A;HLA-B;HLA-C;HLA-DPA1;HLA-DPB1;HLA-DQA1;HLA-DQA2;HLA-DQB1;HLA-DQB2;HLA-DRA;HLA-DRB1;HLA-DRB5;HLA-E;HLA-F;HLA-G;IFNGR1;IFNGR2;IRF2;IRF4;IRF9;JAK2;MID1;OASL;TRIM26;TRIM31;TRIM38
GO_Biological_Process_2018	positive regulation of hormone secretion (GO:0046887)	1	P08B_3	C1QTNF3;CARTPT;EDN1;EDN3;FGA;FGB;FGG;HCAR2;HFE;RASL10B;SNX4;SOX11;TFR2;VAMP7;VAMP8
GO_Cellular_Component_2018	Golgi cisterna membrane (GO:0032580)	1	P02B_3	GOLGA8A;GOLGA8B;GOLGA8H;GOLGA8J;GOLGA8K;GOLGA8M;GOLGA8N;GOLGA8O;GOLGA8R
GO_Cellular_Component_2018	Golgi cis cisterna (GO:0000137)	1	P02B_3	GOLGA8A;GOLGA8B;GOLGA8H;GOLGA8J;GOLGA8K;GOLGA8M;GOLGA8N;GOLGA8O;GOLGA8R
GO_Cellular_Component_2018	ficolin-1-rich granule membrane (GO:0101003)	1	P03C_1	ARL8A;ATP6AP2;ATP6V0C;C16ORF62;CD300A;CD58;CD93;CLEC4C;CLEC4D;COPB1;DSC1;DSG1;DSP;DYNC1LI1;ENPP4;FCAR;FPR1;FPR2;GAA;ITGAX;LAMP1;LAMTOR1;LGALS3;LILRA3;LILRB2;MGAM;NBEAL2;NFASC;PKP1;PRCP;PTPRN2;RAC1;RHOA;SERPINB6;SIGLEC14;SIGLEC5;SIRPA;SLC11A1;SLC2A3;TBC1D10C;TCIRG1;TMEM179B
GO_Cellular_Component_2018	ficolin-1-rich granule (GO:0101002)	1	P03C_1	A1BG;ACTR10;ACTR2;ALAD;ALDOA;AMPD3;APEH;ARL8A;ASAH1;ATG7;ATP6AP2;ATP6V0C;C16ORF62;CANT1;CAPN1;CAT;CD300A;CD58;CD93;CDK13;CLEC4C;CLEC4D;COMMD3;COMMD9;COPB1;COTL1;CRISPLD2;CSNK2B;CST3;CTSZ;DBNL;DDX3X;DERA;DSC1;DSG1;DSP;DYNC1LI1;DYNLT1;EEF1A1;ENPP4;FCAR;FGL2;FPR1;FPR2;FTH1;GAA;GLB1;GSN;GSTP1;GUSB;HMGB1;HSP90AA1;HSP90AB1;HSPA1A;HSPA1B;HSPA8;HUWE1;IDH1;IMPDH1;IMPDH2;ITGAX;LAMP1;LAMTOR1;LGALS3;LILRA3;L…
GO_Cellular_Component_2018	focal adhesion (GO:0005925)	1	P01A_6	ABCB4;ACTB;ACTG1;ACTN1;ACTN4;ACTR2;ACTR3;ADAM17;ADD1;AFAP1;AHNAK;AKAP12;ALKBH6;ANXA1;ANXA6;ARHGEF7;ARL2;ARPC1B;ARPC5;ASAP3;BSG;CALR;CAP1;CAPN1;CAPN5;CASK;CAV1;CAV2;CD151;CD44;CD59;CD81;CD99;CDC42;CDC42EP1;CFL1;CHORDC1;CLASP1;CLASP2;CLTC;CNN1;CNN2;CORO1B;CSRP1;CTNNA1;CTNNB1;CTTN;DAB2;DAG1;DCAF6;DDR2;DLC1;DNM2;DOCK7;DPP4;EFNB2;EGFR;EPB41L2;EPHA2;EZR;FBLN7;FHL2;FHL3;FLNB;FLOT2;FLRT1;FLRT2;FOCAD;G3BP…
GO_Cellular_Component_2018	lysosomal membrane (GO:0005765)	1	P01A_7	ABCB9;ANKFY1;AP3D1;ARL8B;ATP6V0A2;ATP6V0C;AZU1;CDIP1;CKAP4;CLCN7;CLEC16A;CTNS;GAA;GNA11;GNB1;HM13;LITAF;MAGT1;MFSD12;NAPG;NPRL3;P2RX4;PLEKHF1;PSEN2;RAB37;RILP;RPTOR;RRAGB;SCARB1;SEC13;SEH1L;SIDT2;SLC15A4;SLC26A11;SPNS2;SPNS3;SPPL3;TMEM8A;TPCN1;VASN;VPS33A;WDR24;WDR81
GO_Cellular_Component_2018	Golgi lumen (GO:0005796)	1	P04A_9	APP;DEFA1;DEFA3;DEFA4;DEFA5;DEFA6;DEFB1;DEFB103A;DEFB4A;F10;F7;FGF23;GAS6;GPC1;PDGFB;PROZ;SDC4;TGFB1;WNT6;WNT7B
GO_Cellular_Component_2018	integral component of plasma membrane (GO:0005887)	1	P02A_2	ABCB11;ABCB5;ABCC11;ABCC4;ABCC9;ACKR4;ACVR1;ACVR1B;ACVR1C;ACVR2A;ACVRL1;ADAM23;ADAM29;ADCY1;ADCYAP1R1;ADORA1;ADRA1B;ADRB2;AGTR1;AJAP1;ALCAM;APLNR;APP;AQP1;AQP2;AQP5;AQP6;AQP7;ART1;ASGR1;ASIC1;ATP1B4;ATP2B3;ATP2B4;ATP6V1A;ATP8B1;AVPR1A;AVPR1B;AVPR2;AXL;BACE1;BCAM;BCAP31;BDKRB1;BDKRB2;BIRC2;BMPR2;C3AR1;C5AR1;C5AR2;CADM1;CADM4;CALCRL;CASR;CCR6;CD151;CD163;CD164;CD180;CD19;CD200;CD226;CD27;CD28;CD300…
GO_Cellular_Component_2018	very-low-density lipoprotein particle (GO:0034361)	1	P11A_4	APOA1;APOA2;APOA4;APOA5;APOC3;APOL1
GO_Cellular_Component_2018	clathrin-coated endocytic vesicle membrane (GO:0030669)	1	P02B_1	AP2A2;CLTC;HLA-DPA1;HLA-DPB1;HLA-DQA1;HLA-DQA2;HLA-DQB1;HLA-DQB2;HLA-DRA;HLA-DRB1;HLA-DRB5
GO_Cellular_Component_2018	ER to Golgi transport vesicle membrane (GO:0012507)	1	P02B_1	CNIH3;HLA-DPA1;HLA-DPB1;HLA-DQA1;HLA-DQA2;HLA-DQB1;HLA-DQB2;HLA-DRA;HLA-DRB1;HLA-DRB5;LMAN1;PEF1;SEC16A;TMED2
GO_Cellular_Component_2018	pre-autophagosomal structure (GO:0000407)	1	P02B_1	ATG2B;ATG9A;C6ORF106;PIK3C3;TRAPPC8;ULK1;ULK3;VMP1
GO_Cellular_Component_2018	COPII-coated ER to Golgi transport vesicle (GO:0030134)	1	P02B_1	CNIH3;HLA-DPA1;HLA-DPB1;HLA-DQA1;HLA-DQA2;HLA-DQB1;HLA-DQB2;HLA-DRA;HLA-DRB1;HLA-DRB5;IER3IP1;LMAN1;LMAN1L;SEC16A;TMED2;TMED3
GO_Cellular_Component_2018	clathrin-coated endocytic vesicle (GO:0045334)	1	P02B_1	AP2A2;CLTC;HLA-DPA1;HLA-DPB1;HLA-DQA1;HLA-DQA2;HLA-DQB1;HLA-DQB2;HLA-DRA;HLA-DRB1;HLA-DRB5;RAB35
GO_Cellular_Component_2018	AIM2 inflammasome complex (GO:0097169)	1	P03C_2	CARD18;CASP1;CASP12;CASP4;CASP5;PYCARD
GO_Cellular_Component_2018	NLRP3 inflammasome complex (GO:0072559)	1	P03C_2	CARD18;CARD8;CASP1;CASP12;CASP4;CASP5;PYCARD
GO_Cellular_Component_2018	integral component of endoplasmic reticulum membrane (GO:0030176)	1	P08B_2	ABCB9;ANKLE2;ATF6B;DHRS9;ELOVL2;ELOVL4;ELOVL5;FITM1;G6PC2;HFE;HLA-A;HLA-B;HLA-C;HLA-DPA1;HLA-DPB1;HLA-DQA1;HLA-DQA2;HLA-DQB1;HLA-DQB2;HLA-DRA;HLA-DRB1;HLA-DRB5;HLA-E;HLA-F;HLA-G;PIGG;PIGT;SEC61A1;SGMS1;SLC35B2;SLC35B3;SLC37A1;SPPL3;SYVN1;TAP1;TAPBP;TAPT1;TM7SF2;TMEM33;WFS1;XXYLT1
GO_Cellular_Component_2018	Golgi membrane (GO:0000139)	1	P08B_2	A4GNT;ACER2;ARFGEF1;ARFGEF2;ATP2C1;B3GALNT1;B3GAT2;B3GNT4;B3GNT5;B4GALT4;B4GALT5;C1GALT1;C1GALT1C1;C3ORF58;C6ORF89;CABP1;CHST13;CHST2;CHSY1;CLVS2;COG1;COPB2;COPG1;CSGALNACT2;CYTH4;DOPEY2;DSE;ECE2;FIG4;FUT9;GALNT12;GALNT3;GALNT5;GALNT7;GALNT9;GJA1;GOLGA3;GOLGA5;GOLGB1;GOLIM4;HACE1;HFE;HID1;HLA-A;HLA-B;HLA-C;HLA-DPA1;HLA-DPB1;HLA-DQA1;HLA-DQA2;HLA-DQB1;HLA-DQB2;HLA-DRA;HLA-DRB1;HLA-DRB5;HLA-E;HLA-F…
GO_Cellular_Component_2018	Golgi subcompartment (GO:0098791)	1	P08B_2	A4GNT;ACER2;ARFGEF1;ARFGEF2;ATP2C1;ATP8A1;B3GALNT1;B3GAT2;B3GNT4;B3GNT5;B4GALT4;B4GALT5;C1GALT1;C1GALT1C1;C3ORF58;C6ORF89;CABP1;CHST13;CHST2;CHSY1;CLVS2;COG1;COPB2;COPG1;CSGALNACT2;CYTH4;DOPEY1;DOPEY2;DSE;ECE2;FIG4;FUT9;GALNT12;GALNT3;GALNT5;GALNT7;GALNT9;GCC2;GGA3;GJA1;GOLGA3;GOLGA5;GOLGB1;GOLIM4;HACE1;HFE;HLA-A;HLA-B;HLA-C;HLA-DPA1;HLA-DPB1;HLA-DQA1;HLA-DQA2;HLA-DQB1;HLA-DQB2;HLA-DRA;HLA-DRB1;H…
GO_Molecular_Function_2018	phospholipase activator activity (GO:0016004)	1	P02B_3	APOC2;CCL3;CCL5;CCL8;PDPK1
GO_Molecular_Function_2018	lipase activator activity (GO:0060229)	1	P02B_3	APOC2;CCL3;CCL5;CCL8;PDPK1
GO_Molecular_Function_2018	metalloendopeptidase activity (GO:0004222)	1	P04A_5	ADAMTS14;ADAMTS4;MBTPS1;MMP1;MMP10;MMP13;MMP20;MMP24;MMP3;MMP7;MMP8;OMA1;RCE1;SPG7;TMPRSS6;UQCRC1
GO_Molecular_Function_2018	complement receptor activity (GO:0004875)	1	P01A_4	C5AR1;C5AR2;FPR1;FPR2;FPR3;GPR32
GO_Molecular_Function_2018	cation:amino acid symporter activity (GO:0005416)	1	P01A_5	SLC25A22;SLC36A1;SLC36A2;SLC36A3
GO_Molecular_Function_2018	hydrogen:amino acid symporter activity (GO:0005280)	1	P01A_5	SLC25A22;SLC36A1;SLC36A2;SLC36A3
GO_Molecular_Function_2018	ATP-dependent helicase activity (GO:0008026)	1	P01A_1	ARTN;BLM;BRIP1;CHD1;CHD2;CHD3;DDX1;DDX18;DDX19A;DDX19B;DDX20;DDX25;DDX27;DDX28;DDX31;DDX3X;DDX4;DDX41;DDX42;DDX43;DDX46;DDX47;DDX5;DDX51;DDX52;DDX53;DDX54;DDX55;DDX56;DDX59;DHX15;DHX29;DHX30;DHX35;DHX36;DHX40;DHX57;DHX8;DHX9;DQX1;EIF4A1;EIF4A3;G3BP1;HELB;HELQ;HFM1;MCM6;MCM7;RAD50;RTEL1;RUVBL1;SKIV2L;SKIV2L2;SNRNP200;SUPV3L1;YTHDC2
GO_Molecular_Function_2018	semaphorin receptor binding (GO:0030215)	1	P04A_7	PLXNB1;SEMA3A;SEMA3D;SEMA3E;SEMA3F;SEMA3G;SEMA5A;SH3BP1
GO_Molecular_Function_2018	WW domain binding (GO:0050699)	1	P04A_6	LITAF;SCNN1B;SCNN1G;TCEAL1;TCEAL2;TCEAL3;TCEAL4;TCEAL5;TCEAL6;TCEAL7;TCEAL8;WBP1
GO_Molecular_Function_2018	ATP-gated ion channel activity (GO:0035381)	1	P01A_7	P2RX1;P2RX2;P2RX4;P2RX5;P2RX7
GO_Molecular_Function_2018	nucleotide receptor activity (GO:0016502)	1	P01A_7	P2RX1;P2RX2;P2RX4;P2RX5;P2RX7
GO_Molecular_Function_2018	purinergic receptor activity (GO:0035586)	1	P01A_7	P2RX1;P2RX2;P2RX4;P2RX5;P2RX7
GO_Molecular_Function_2018	protease binding (GO:0002020)	1	P04A_2	ADAMTS4;BCL2;CCBE1;CLTC;CST1;CST11;CST2;CST3;CST4;CST5;CST7;CST8;CST9;CST9L;CSTL1;FN1;INS;ITGB1;NFRKB;PDZD3;POLG;SERPINB13;SERPINB3;SERPINB4;STIM1;TIMP4
GO_Molecular_Function_2018	cysteine-type endopeptidase inhibitor activity (GO:0004869)	1	P04A_2	BIRC2;BIRC3;CST1;CST11;CST2;CST3;CST4;CST5;CST7;CST8;CST9;CST9L;CSTL1;SERPINB13;SERPINB3
GO_Molecular_Function_2018	endopeptidase inhibitor activity (GO:0004866)	1	P04A_2	CST1;CST11;CST2;CST3;CST4;CST5;CST7;CST8;CST9;CST9L;CSTL1;HMSD;SERPINB10;SERPINB12;SERPINB13;SERPINB2;SERPINB3;SERPINB4;SERPINB5;SERPINB7;SERPINB8;SERPIND1;TIMP4
GO_Molecular_Function_2018	lipoprotein transporter activity (GO:0042954)	1	P02A_2	CTAGE1;CTAGE4;CTAGE5;CTAGE6;CTAGE8;CTAGE9;LRP1;LRP2;MIA;MIA3;OTOR;SPZ1
GO_Molecular_Function_2018	aryl sulfotransferase activity (GO:0004062)	1	P11A_1	SULT1A1;SULT1A2;SULT1A3;SULT1A4;SULT1C2;SULT1C4;SULT4A1
GO_Molecular_Function_2018	sterol esterase activity (GO:0004771)	1	P11A_1	CES1;CES2;CES3;CES4A;CES5A;LIPA
GO_Molecular_Function_2018	small GTPase binding (GO:0031267)	1	P11A_4	ACAP3;ADAP1;ADAP2;AGAP3;AGAP6;ASAP1;CIB1;GGA1;GIT1;PEX5;RAB11FIP4;SORL1
GO_Molecular_Function_2018	phosphatidylcholine-sterol O-acyltransferase activator activity (GO:0060228)	1	P11A_4	APOA1;APOA2;APOA4;APOA5
GO_Molecular_Function_2018	transferase activity, transferring hexosyl groups (GO:0016758)	1	P02B_1	ALG1;ALG12;ALG1L;B3GALT4;B3GALT5;B3GNT4;B3GNT7;B4GALNT4;B4GALT6;DPY19L1;FUT3;FUT5;FUT6;FUT7;HEXA;KDELC1;TYMP;UGT1A1;UGT1A10;UGT1A4;UGT1A6;UGT1A7;UGT1A8
GO_Molecular_Function_2018	chemokine receptor activity (GO:0004950)	1	P06A_1	ACKR2;ACKR3;ACKR4;CCR1;CCR2;CCR3;CCR5;CCR8;CCR9;CMKLR1;CX3CR1;CXCR1;CXCR2;CXCR3;CXCR4;GPR17;GPR75
GO_Molecular_Function_2018	G-protein coupled chemoattractant receptor activity (GO:0001637)	1	P06A_1	ACKR2;ACKR4;CCR1;CCR2;CCR3;CCR5;CCR8;CCR9;CMKLR1;CX3CR1;CXCR1;CXCR3;GPR17
GO_Molecular_Function_2018	UDP-galactose:beta-N-acetylglucosamine beta-1,3-galactosyltransferase activity (GO:0008499)	1	P06A_1	B3GALNT1;B3GALT1;B3GALT4;B3GALT5;B3GNT2;B3GNT3;B3GNT4;B3GNT5;B3GNT6;B3GNT7;B3GNT8
GO_Molecular_Function_2018	organic anion transmembrane transporter activity (GO:0008514)	1	03B4561	MFSD10;SLC22A10;SLC22A11;SLC22A12;SLC22A9;SLC26A1;SLC26A5;SLC26A6;SLC2A9;SLCO1A2;SLCO1B1;SLCO1B3;SLCO1B7;SLCO1C1;SLCO3A1
GO_Molecular_Function_2018	salt transmembrane transporter activity (GO:1901702)	1	03B4561	SLC22A10;SLC22A11;SLC22A12;SLC22A9;SLC2A9
GO_Molecular_Function_2018	urate transmembrane transporter activity (GO:0015143)	1	03B4561	SLC22A10;SLC22A11;SLC22A12;SLC22A9;SLC2A9
GO_Molecular_Function_2018	bile acid transmembrane transporter activity (GO:0015125)	1	03B4561	SLC10A1;SLCO1A2;SLCO1B1;SLCO1B3;SLCO1B7;SLCO1C1
GO_Molecular_Function_2018	organic acid transmembrane transporter activity (GO:0005342)	1	03B4561	SLC10A1;SLC22A10;SLC22A11;SLC22A12;SLC22A9;SLC2A9
GO_Molecular_Function_2018	anion transmembrane transporter activity (GO:0008509)	1	03B4561	ABCC9;MFSD10;SLC22A10;SLC22A11;SLC22A12;SLC22A9;SLC26A1;SLC26A5;SLC26A6;SLCO1A2;SLCO1B3
GO_Molecular_Function_2018	secondary active transmembrane transporter activity (GO:0015291)	1	03B4561	SLC22A10;SLC22A11;SLC22A12;SLC22A9;SLC26A6;SLCO1A2;SLCO1B1;SLCO1B3;SLCO1B7;SLCO1C1;SLCO3A1
GO_Molecular_Function_2018	trace-amine receptor activity (GO:0001594)	1	P04B_3	TAAR1;TAAR2;TAAR5;TAAR6;TAAR8
GO_Molecular_Function_2018	metal ion binding (GO:0046872)	1	P09B_1	ADAM8;ANXA8;ARSA;ASTN2;ATP2A1;ATP2A2;BNIP2;C1R;C2CD4A;C2CD4B;CALB2;CALU;CANT1;CAPN3;CDH1;CDH11;CDH13;CDH15;CDH19;CDH20;CDH24;CDH3;CDH5;CDH7;CDH8;CERK;CHP2;CIB1;CIB2;CIB3;COMP;DCTPP1;DNASE1L2;DOC2A;DUOX2;DUT;ENDOV;ERN2;FAN1;FBLN1;FBN1;FBP1;FIGNL1;FKBP9;FOXK2;HRG;HSP90B1;IDH2;IDH3A;IGFBP3;IQGAP1;IRAK3;KCNIP2;LCP1;LHPP;MAPK12;MARK1;MASP1;MBL2;MCTP2;MELK;MEX3B;MOV10L1;MT1A;MT1B;MT1E;MT1F;MT1G;MT1H;MT…
GO_Molecular_Function_2018	sulfuric ester hydrolase activity (GO:0008484)	1	P12A_4	ARSD;ARSE;ARSF;ARSH;GALNS;IDS;STS;SULF2
GO_Molecular_Function_2018	cysteine-type endopeptidase activity involved in apoptotic process (GO:0097153)	1	P03C_2	CARD18;CASP1;CASP12;CASP14;CASP3;CASP4;CASP5;CASP6;CLC;PYCARD
GO_Molecular_Function_2018	aldo-keto reductase (NADP) activity (GO:0004033)	1	P09C_2	AKR1A1;AKR1B1;AKR1B10;AKR1B15;AKR1C1;AKR1C2;AKR1C3;AKR1C4;AKR1D1;AKR1E2;AKR7A2;AKR7A3;CYB5A;KCNAB2;MIOX;SPR
GO_Molecular_Function_2018	alditol:NADP+ 1-oxidoreductase activity (GO:0004032)	1	P09C_2	AKR1A1;AKR1B1;AKR1B10;AKR1B15;AKR1C1;AKR1C2;AKR1C3;AKR1C4;AKR1D1;AKR1E2;AKR7A2
GO_Molecular_Function_2018	alcohol dehydrogenase (NADP+) activity (GO:0008106)	1	P09C_2	AKR1A1;AKR1B1;AKR1B10;AKR1B15;AKR1C1;AKR1C2;AKR1C3;AKR1C4;AKR1D1;AKR1E2;AKR7A2;DHRS3;RDH11;RDH12;RDH13
GO_Molecular_Function_2018	RAGE receptor binding (GO:0050786)	1	P08B_1	HMGB2;S100A12;S100A13;S100A4;S100A7;S100A8;S100A9
GO_Molecular_Function_2018	growth factor receptor binding (GO:0070851)	1	P08B_1	EFEMP1;ERAP1;ESM1;FER;FGF1;FGF10;FRS2;HBEGF;IL12B;IL1A;IL1B;IL1F10;IL1R1;IL3;IL36A;IL36B;IL36G;IL36RN;IL37;IL4;IL5;IL6R;IL6ST;IL9;ITGA5;LRRC70;SHC1;SNX2;TGFA;TSLP
GO_Molecular_Function_2018	beta-1,3-galactosyltransferase activity (GO:0048531)	1	P08B_2	B3GALNT1;B3GALT1;B3GALT2;B3GALT4;B3GALT5;B3GNT4;B3GNT5;C1GALT1;C1GALT1C1
GO_Molecular_Function_2018	purinergic nucleotide receptor activity (GO:0001614)	1	P08B_2	GPR171;GPR87;P2RX2;P2RX4;P2RX7;P2RY1;P2RY12;P2RY13;P2RY14
KEGG_2019_Human	Fluid shear stress and atherosclerosis	1	P04A_5	ACTG1;CCL2;CYBA;EDN1;GSTA1;GSTA2;GSTA3;GSTA4;GSTA5;GSTP1;HMOX1;HSP90AB1;JUN;MAPK13;MAPK14;MAPK8;PIK3R2;RAC2;RAC3;RELA;RHOA;SRC;TXN2;VEGFA
KEGG_2019_Human	IL-17 signaling pathway	1	P04A_5	CCL11;CCL2;CCL7;FADD;FOSL1;HSP90AB1;IL17A;IL17C;IL17F;JUN;JUND;MAPK13;MAPK14;MAPK8;MMP1;MMP13;MMP3;RELA
KEGG_2019_Human	alpha-Linolenic acid metabolism	1	P01A_6	ACAA1;ACOX1;ACOX3;FADS2;JMJD7-PLA2G4B;PLA2G12B;PLA2G16;PLA2G2A;PLA2G2D;PLA2G2E;PLA2G2F;PLA2G3;PLA2G4A;PLA2G4B;PLA2G4C;PLA2G4D;PLA2G4E;PLA2G4F;PLA2G5;PLA2G6
KEGG_2019_Human	Linoleic acid metabolism	1	P01A_6	CYP2C19;CYP2C8;CYP2C9;CYP2E1;CYP2J2;CYP3A4;JMJD7-PLA2G4B;PLA2G12B;PLA2G16;PLA2G2A;PLA2G2D;PLA2G2E;PLA2G2F;PLA2G3;PLA2G4A;PLA2G4B;PLA2G4C;PLA2G4D;PLA2G4E;PLA2G4F;PLA2G5;PLA2G6
KEGG_2019_Human	Calcium signaling pathway	1	P01A_7	ADCY9;ATP2A2;ATP2A3;ATP2B2;CACNA1H;CALML6;CAMK1;CAMK4;CYSLTR1;GNA11;GNA15;GNAL;GRIN2A;GRIN2C;HRH1;ITPKB;ITPR1;MYLK2;NOS1;NTSR1;ORAI1;OXTR;P2RX1;P2RX2;P2RX4;P2RX5;P2RX7;PDE1A;PHKA1;PRKCG;SPHK1;TBXA2R;TPCN1
KEGG_2019_Human	Cell cycle	1	P11A_1	ANAPC1;BUB1;BUB3;CCNB3;CDKN1B;CDKN2A;CDKN2B;CREBBP;E2F1;E2F4;E2F5;EP300;FZR1;GADD45B;MAD1L1;MDM2;ORC6;PKMYT1;PLK1;RBL2;RBX1;SKP2;SMC1A;SMC1B;TTK
KEGG_2019_Human	Adipocytokine signaling pathway	1	P02B_1	ACACB;ACSBG1;ACSBG2;CAMKK2;CPT1B;IRS2;LEP;PPARA;PRKAB1;PRKAG2;PTPN11;RXRA;RXRB;TRAF2
KEGG_2019_Human	Osteoclast differentiation	1	P06A_1	AKT1;AKT2;BLNK;CAMK4;CHUK;CREB1;FHL2;FOSB;FOSL1;FOSL2;GAB2;IFNAR1;IFNAR2;IFNGR1;IFNGR2;IL1A;IL1B;IL1R1;JUND;LILRA1;LILRA2;LILRA3;LILRA4;LILRA5;LILRA6;LILRB1;LILRB2;LILRB3;LILRB4;LILRB5;MAPK1;MAPK10;MAPK13;MAPK14;MAPK3;MAPK8;MITF;NCF1;NCF4;NFATC2;NFKB2;OSCAR;PIK3CA;PIK3CB;PIK3R1;PIK3R2;PLCG2;PPARG;PPP3CB;PPP3R1;RELA;RELB;SOCS1;STAT1;TAB2;TGFB1;TNF;TNFRSF11A;TNFRSF11B;TNFSF11;TRAF2;TREM2;TYROBP
KEGG_2019_Human	Primary immunodeficiency	1	P06A_1	ADA;BLNK;CD19;CD3D;CD3E;CD40;CD79A;CD8A;CD8B;CIITA;DCLRE1C;ICOS;IGLL1;IL2RG;JAK3;ORAI1;RFXANK;RFXAP;TAP1;TAP2;TNFRSF13C;UNG;ZAP70
KEGG_2019_Human	Vascular smooth muscle contraction	1	P09C_2	ACTA2;ACTG2;ADCY1;ADCY2;ADCY3;ADCY7;ADM;AGT;ARHGEF11;ARHGEF12;AVPR1A;AVPR1B;BRAF;CACNA1S;CALCA;CALCB;CALD1;CALM1;CALM3;CALML3;CALML5;CALML6;CYP4A11;CYP4A22;EDN1;EDN2;EDN3;GNAS;KCNMA1;KCNMB4;MRVI1;MYL6;MYL6B;MYL9;MYLK2;MYLK4;NPPA;NPPB;NPR1;PLA2G12B;PLA2G2A;PLA2G2C;PLA2G2D;PLA2G2E;PLA2G2F;PLA2G4A;PLA2G4C;PLA2G5;PLA2G6;PLCB3;PPP1CB;PPP1CC;PPP1R12A;PPP1R12B;PPP1R12C;PRKACB;PRKCG;PRKCH;PRKCQ;PRKG1;PTG…
KEGG_2019_Human	Ovarian steroidogenesis	1	P02C_1	ADCY2;CGA;GNAS;HSD17B2;JMJD7-PLA2G4B;LDLR;LHB;PLA2G4B;PLA2G4C;PLA2G4D;PLA2G4E;PLA2G4F
KEGG_2019_Human	Cell adhesion molecules (CAMs)	1	P08B_2	ALCAM;CD274;CD40;CD40LG;CD80;CD86;CD99;CLDN1;CLDN11;CLDN14;CLDN16;CLDN17;CLDN18;CLDN20;CLDN22;CLDN24;CLDN8;HLA-A;HLA-B;HLA-C;HLA-DMA;HLA-DMB;HLA-DOA;HLA-DOB;HLA-DPA1;HLA-DPB1;HLA-DQA1;HLA-DQA2;HLA-DQB1;HLA-DRA;HLA-DRB1;HLA-DRB5;HLA-E;HLA-F;HLA-G;IGSF11;NLGN1;NLGN4X;NRXN2;PDCD1LG2;SDC4;TIGIT
KEGG_2019_Human	Kaposi sarcoma-associated herpesvirus infection	1	P08B_2	ATG3;BAK1;CALML4;CASP3;CD200R1;CD200R1L;CD86;CDKN1A;E2F3;GNB4;GSK3B;HLA-A;HLA-B;HLA-C;HLA-E;HLA-F;HLA-G;IFNA1;IFNA10;IFNA13;IFNA14;IFNA16;IFNA17;IFNA2;IFNA21;IFNA4;IFNA5;IFNA6;IFNA7;IFNA8;IFNAR1;IFNAR2;IFNB1;IFNGR1;IRF9;ITPR3;JAK2;MAP2K4;MAPK13;MAPK14;MAPK8;MICA;MICB;NFATC4;PIK3CA;PIK3CB;PIK3R5;RCAN1;RELA;TLR3;VEGFA
KEGG_2019_Human	Human T-cell leukemia virus 1 infection	1	P08B_2	ADCY4;ADCY5;ANAPC1;ANAPC4;ANAPC5;ATF6B;ATR;CCND3;CCNE2;CD40;CDKN1A;CDKN2A;CDKN2B;DLG1;E2F3;ETS2;FOSL1;HLA-A;HLA-B;HLA-C;HLA-DMA;HLA-DMB;HLA-DOA;HLA-DOB;HLA-DPA1;HLA-DPB1;HLA-DQA1;HLA-DQA2;HLA-DQB1;HLA-DRA;HLA-DRB1;HLA-DRB5;HLA-E;HLA-F;HLA-G;IL2RB;KAT5;LTA;MAP2K4;MAPK8;MSX1;NFATC4;PIK3CA;PIK3CB;RAN;RELA;SLC25A4;SLC25A5;SLC25A6;SMAD3;SRF;TBP;TBPL1;TGFBR1;TNF;XIAP
Reactome_2016	Phase 2 - plateau phase Homo sapiens R-HSA-5576893	1	P03C_1	AKAP9;CACNA1C;CACNA1D;CACNA1F;CACNA1S;CACNA2D1;CACNA2D2;CACNA2D3;CACNA2D4;CACNB2;CACNG1;CACNG3;CACNG4;CACNG5;CACNG6;CACNG7;CACNG8;KCNE1;KCNE2;KCNE3;KCNE4
Reactome_2016	Phospholipase C-mediated cascade; FGFR4 Homo sapiens R-HSA-5654228	1	P10B_1	ADCY3;ADCY5;ADCY6;ADCY7;ADCY8;ADCY9;ADRBK1;AHCYL1;CALM1;CAMK4;FGF17;FGF18;FGF19;FGF23;FGF4;FGF6;FGF8;FGF9;FGFR4;ITPR1;ITPR2;ITPR3;KLB;PDE1A;PDE1B;PLCG1;PRKACB;PRKACG;PRKAR1A;PRKAR2A;PRKCA;PRKCD;PRKCE;PRKCG
Reactome_2016	Xenobiotics Homo sapiens R-HSA-211981	1	P01A_4	CYP1A1;CYP1A2;CYP2A13;CYP2A6;CYP2A7;CYP2B6;CYP2F1;CYP2S1
Reactome_2016	Transmembrane transport of small molecules Homo sapiens R-HSA-382551	1	P04C_3	AAAS;ABCA10;ABCA12;ABCA2;ABCA4;ABCA6;ABCA9;ABCB1;ABCB6;ABCB7;ABCC1;ABCC10;ABCC11;ABCC2;ABCC4;ABCC5;ABCC6;ABCD1;ABCD2;ABCD3;ABCF1;ABCG4;ABCG8;ADCY1;ADCY2;ADCY3;ADCY4;ADCY5;ADCY6;ADCY9;ADD1;ANKH;ANO10;ANO4;ANO6;APOA1;APOD;AQP1;AQP2;AQP3;AQP4;AQP5;AQP6;AQP7;AQP8;AQP9;ARHGEF9;ASIC1;ASIC2;ASIC4;ATP10A;ATP10B;ATP11A;ATP11C;ATP12A;ATP13A2;ATP13A4;ATP13A5;ATP1A2;ATP1A4;ATP1B3;ATP2A1;ATP2A2;ATP2B1;ATP2B2;…
Reactome_2016	TNFs bind their physiological receptors Homo sapiens R-HSA-5669034	1	P02C_2	CD70;TNFRSF14;TNFRSF18;TNFRSF1B;TNFRSF25;TNFRSF4;TNFSF14
Reactome_2016	Eicosanoids Homo sapiens R-HSA-211979	1	P02C_2	CYP4F11;CYP4F12;CYP4F2;CYP4F22;CYP4F3
Reactome_2016	RNA Pol II CTD phosphorylation and interaction with CE Homo sapiens R-HSA-77075	1	P01A_6	CCNH;CDK7;ERCC2;ERCC3;GTF2F2;GTF2H1;GTF2H2;GTF2H5;MNAT1;POLR2A;POLR2B;POLR2C;POLR2D;POLR2E;POLR2F;POLR2G;POLR2I;POLR2J;POLR2K;POLR2L;RNGTT;SUPT5H
Reactome_2016	Cytokine Signaling in Immune system Homo sapiens R-HSA-1280215	1	P01A_6	ADAM17;AKAP9;ANGPT1;ARRB1;ARRB2;BIRC2;BLNK;BST2;BTRC;CAMK2A;CAMK2B;CAMK2D;CAMK2G;CASP1;CBL;CD44;CHUK;CISH;CLCF1;CNKSR2;CNTF;CNTFR;CRK;CRKL;CSF1R;CSF2RB;CSF3;CSF3R;DDX58;DLG4;DUSP2;DUSP4;DUSP5;DUSP7;DUSP8;EBI3;EDAR;EGF;EGFR;EGR1;EIF2AK2;EIF4A1;EIF4A3;EIF4E;EIF4G2;EIF4G3;ERBB2;ERBB4;EREG;FGA;FGB;FGF1;FGF10;FGF17;FGF20;FGF22;FGF3;FGF4;FGF5;FGF8;FGFR1;FGFR2;FGG;FLNB;FN1;FYN;GAB2;GBP1;GBP2;GBP3;GBP4;G…
Reactome_2016	Platelet calcium homeostasis Homo sapiens R-HSA-418360	1	P01A_7	ATP2A2;ATP2A3;ATP2B2;ITPR1;ORAI1;P2RX1;P2RX2;P2RX4;P2RX5;P2RX7
Reactome_2016	Elevation of cytosolic Ca2+ levels Homo sapiens R-HSA-139853	1	P01A_7	ITPR1;ORAI1;P2RX1;P2RX2;P2RX4;P2RX5;P2RX7
Reactome_2016	Platelet homeostasis Homo sapiens R-HSA-418346	1	P01A_7	ATP2A2;ATP2A3;ATP2B2;GNB1;GNG13;GNG7;ITPR1;NOS1;ORAI1;P2RX1;P2RX2;P2RX4;P2RX5;P2RX7;PDE11A;PDE1A;PRKG2;PTPN11
Reactome_2016	Biological oxidations Homo sapiens R-HSA-211859	1	P04A_9	ACSM4;CMBL;CYP27A1;CYP2A13;CYP2A6;CYP2A7;CYP2B6;CYP2D6;CYP2F1;CYP2S1;CYP39A1;CYP4F11;CYP4F12;CYP4F2;CYP4F22;CYP4F3;GLYATL3;GSTA1;GSTA2;GSTA3;GSTA4;GSTA5;GSTZ1;MTRR;N6AMT1;SLC35B2;SULT4A1;UGT1A1;UGT1A4;UGT1A6;UGT1A7;UGT1A8
Reactome_2016	Miscellaneous substrates Homo sapiens R-HSA-211958	1	P04A_9	CYP2D6;CYP2S1;CYP4F11;CYP4F2;CYP4F22;CYP4F3
Reactome_2016	Cytochrome P450 - arranged by substrate type Homo sapiens R-HSA-211897	1	P04A_9	CYP27A1;CYP2A13;CYP2A6;CYP2A7;CYP2B6;CYP2D6;CYP2F1;CYP2S1;CYP39A1;CYP4F11;CYP4F12;CYP4F2;CYP4F22;CYP4F3
Reactome_2016	Dectin-2 family Homo sapiens R-HSA-5621480	1	P10A_1	CLEC4A;CLEC4C;CLEC4D;CLEC4E;CLEC6A;PLCG2
Reactome_2016	Conjugation of carboxylic acids Homo sapiens R-HSA-159424	1	P10A_1	ACSM1;ACSM2A;ACSM2B;ACSM4;ACSM5
Reactome_2016	Amino Acid conjugation Homo sapiens R-HSA-156587	1	P10A_1	ACSM1;ACSM2A;ACSM2B;ACSM4;ACSM5
Reactome_2016	Metabolism Homo sapiens R-HSA-1430728	1	P11A_1	ABCB7;ABCC1;ACADSB;ACER2;ACO2;ACOXL;ACSM1;ACSM2A;ACSM2B;ACSM5;ACSS2;ADCY7;ADCY9;ADSL;AGXT2;AHCY;AIMP2;ALAS2;ALDOA;ALOX5AP;AMACR;ARL2BP;ARSB;ASAH1;ATP5D;AWAT1;AWAT2;BCKDHB;BCKDK;BSG;CA1;CA13;CA2;CA3;CA7;CDIPT;CES1;CES2;CETP;CH25H;CHD9;CHST12;CHST15;CHST5;CHST6;CIAPIN1;COQ7;COX19;COX6C;COX7B;CPNE1;CPNE3;CREBBP;CRYM;CSNK1G2;CTRB1;CTRB2;CYB5R3;CYP2C18;CYP2C19;CYP2C8;CYP2C9;CYP2D6;CYP2W1;DBH;DCTPP1;DE…
Reactome_2016	PD-1 signaling Homo sapiens R-HSA-389948	1	P02B_1	CSK;HLA-DPA1;HLA-DPB1;HLA-DQA1;HLA-DQA2;HLA-DQB1;HLA-DQB2;HLA-DRA;HLA-DRB1;HLA-DRB5;LCK;PTPN11
Reactome_2016	Phosphorylation of CD3 and TCR zeta chains Homo sapiens R-HSA-202427	1	P02B_1	CSK;HLA-DPA1;HLA-DPB1;HLA-DQA1;HLA-DQA2;HLA-DQB1;HLA-DQB2;HLA-DRA;HLA-DRB1;HLA-DRB5;LCK
Reactome_2016	Translocation of ZAP-70 to Immunological synapse Homo sapiens R-HSA-202430	1	P02B_1	HLA-DPA1;HLA-DPB1;HLA-DQA1;HLA-DQA2;HLA-DQB1;HLA-DQB2;HLA-DRA;HLA-DRB1;HLA-DRB5;LCK
Reactome_2016	Generation of second messenger molecules Homo sapiens R-HSA-202433	1	P02B_1	ENAH;HLA-DPA1;HLA-DPB1;HLA-DQA1;HLA-DQA2;HLA-DQB1;HLA-DQB2;HLA-DRA;HLA-DRB1;HLA-DRB5;ITK;LCK;LCP2
Reactome_2016	TCR signaling Homo sapiens R-HSA-202403	1	P02B_1	CSK;ENAH;FBXW11;HLA-DPA1;HLA-DPB1;HLA-DQA1;HLA-DQA2;HLA-DQB1;HLA-DQB2;HLA-DRA;HLA-DRB1;HLA-DRB5;INPP5D;ITK;LCK;LCP2;MALT1;PSMA2;PSMA4;PSMA8;PSMB8;PSMB9;PSMD1;PSMD13;PSMD9;UBC
Reactome_2016	MHC class II antigen presentation Homo sapiens R-HSA-2132295	1	P02B_1	AP2A2;CLTC;CTSD;CTSH;DYNLL1;DYNLL2;HLA-DMA;HLA-DMB;HLA-DOA;HLA-DOB;HLA-DPA1;HLA-DPB1;HLA-DQA1;HLA-DQA2;HLA-DQB1;HLA-DQB2;HLA-DRA;HLA-DRB1;HLA-DRB5;KIF23;KIF4B;OSBPL1A;RAB7A
Reactome_2016	Downstream TCR signaling Homo sapiens R-HSA-202424	1	P02B_1	FBXW11;HLA-DPA1;HLA-DPB1;HLA-DQA1;HLA-DQA2;HLA-DQB1;HLA-DQB2;HLA-DRA;HLA-DRB1;HLA-DRB5;INPP5D;LCK;MALT1;PSMA2;PSMA4;PSMA8;PSMB8;PSMB9;PSMD1;PSMD13;PSMD9;UBC
Reactome_2016	Transport of fatty acids Homo sapiens R-HSA-804914	1	P02B_1	LCN1;LCN12;LCN15;LCN9;SLC27A6
Reactome_2016	Cardiac conduction Homo sapiens R-HSA-5576891	1	P06A_1	ATP1A2;ATP1A3;ATP1A4;ATP1B3;ATP2A1;ATP2A2;ATP2B2;CACNA1D;CACNA2D2;CACNA2D3;CACNB2;CACNB4;CACNG2;CACNG3;CACNG6;CACNG7;CACNG8;CALM1;CAMK2G;DMPK;FGF12;FKBP1B;FXYD1;FXYD2;FXYD3;FXYD4;FXYD6;FXYD7;ITPR1;ITPR3;KAT2B;KCNE1;KCNE2;KCNE4;KCNH2;KCNIP2;KCNIP3;KCNJ14;KCNK10;KCNK12;KCNK13;KCNK15;KCNK16;KCNK17;KCNK18;KCNK3;KCNK5;KCNK6;KCNK7;KCNK9;NOS1;NPPC;ORAI1;RYR1;SCN10A;SCN11A;SCN1A;SCN1B;SCN2A;SCN2B;SCN3A;S…
Reactome_2016	Muscle contraction Homo sapiens R-HSA-397014	1	P06A_1	ACTA2;ACTG2;ATP1A2;ATP1A3;ATP1A4;ATP1B3;ATP2A1;ATP2A2;ATP2B2;CACNA1D;CACNA2D2;CACNA2D3;CACNB2;CACNB4;CACNG2;CACNG3;CACNG6;CACNG7;CACNG8;CALM1;CAMK2G;CAV3;DES;DMPK;DYSF;FGF12;FKBP1B;FXYD1;FXYD2;FXYD3;FXYD4;FXYD6;FXYD7;ITPR1;ITPR3;KAT2B;KCNE1;KCNE2;KCNE4;KCNH2;KCNIP2;KCNIP3;KCNJ14;KCNK10;KCNK12;KCNK13;KCNK15;KCNK16;KCNK17;KCNK18;KCNK3;KCNK5;KCNK6;KCNK7;KCNK9;MYBPC2;MYH11;MYL1;MYL2;MYL3;MYL9;MYLPF;N…
Reactome_2016	Digestion of dietary lipid Homo sapiens R-HSA-192456	1	P09B_1	LIPC;LIPF;LIPG;LIPJ;LIPK;LIPM;LIPN;LMF1;LMF2;PNLIP;PNLIPRP1;PNLIPRP3
Reactome_2016	Interleukin-19, 20, 22, 24 Homo sapiens R-HSA-8854691	1	P06B_1	IL10RB;IL19;IL20;IL20RA;IL20RB;IL22;IL22RA1;IL22RA2;IL24
Reactome_2016	GPCR ligand binding Homo sapiens R-HSA-500792	1	P06B_1	ACKR3;ADORA1;ADORA2B;ADRA1A;ADRA2B;ADRB3;AGTR2;APLN;APP;AVPR1B;AVPR2;BRS3;C3AR1;CALCRL;CCKAR;CCL1;CCL11;CCL16;CCL2;CCL20;CCL23;CCL3;CCL3L1;CCL4;CCL5;CCL7;CCR10;CCR7;CD55;CNR2;CRH;CXCL1;CXCL10;CXCL11;CXCL13;CXCL2;CXCL3;CXCL5;CXCL6;CXCL9;CXCR1;CXCR2;CXCR3;CYSLTR1;DRD5;FFAR4;FZD10;FZD3;FZD4;FZD5;FZD6;FZD7;FZD9;GALR2;GNB1;GNB3;GNG5;GNRH1;GNRHR;GPBAR1;GPER1;GPR37;GPR37L1;GPR55;GRM1;GRM3;GRM5;GRM8;GRP;…
Reactome_2016	Regulation of cholesterol biosynthesis by SREBP (SREBF) Homo sapiens R-HSA-1655829	1	P12A_2	CARM1;FASN;HELZ2;INSIG1;LSS;MBTPS1;MVD;NFYA;NFYB;RAN;RXRA;SEC24C;SMARCD3;SQLE;TM7SF2
Reactome_2016	Factors involved in megakaryocyte development and platelet production Homo sapiens R-HSA-983231	1	P12A_2	CABLES2;CAPZB;CDK5;DOCK6;EHD1;GATA5;IFNA1;IFNA10;IFNA14;IFNA16;IFNA17;IFNA2;IFNA21;IFNA4;IFNA5;IFNA6;IFNA7;IFNA8;IFNB1;KIF6;KLC2;MAFG;PRKACA;RAD51B;ZFPM1
Reactome_2016	Activation of gene expression by SREBF (SREBP) Homo sapiens R-HSA-2426168	1	P12A_2	CARM1;FASN;HELZ2;LSS;MVD;NFYA;NFYB;RXRA;SMARCD3;SQLE;TM7SF2
Reactome_2016	RHO GTPases activate PKNs Homo sapiens R-HSA-5625740	1	P02C_1	HIST1H2AB;HIST1H2AC;HIST1H2AD;HIST1H2AJ;HIST1H2BA;HIST1H2BB;HIST1H2BC;HIST1H2BD;HIST1H2BH;HIST1H2BK;HIST1H2BL;HIST1H2BM;HIST1H2BN;HIST1H2BO;HIST1H3A;HIST1H4A;KLK2;KLK3;MYH14
Reactome_2016	Activation of anterior HOX genes in hindbrain development during early embryogenesis Homo sapiens R-HSA-5617472	1	P02C_1	HIST1H2AB;HIST1H2AC;HIST1H2AD;HIST1H2AJ;HIST1H2BA;HIST1H2BB;HIST1H2BC;HIST1H2BD;HIST1H2BH;HIST1H2BK;HIST1H2BL;HIST1H2BM;HIST1H2BN;HIST1H2BO;HIST1H3A;HIST1H4A;NCOA3;PAXIP1;PKNOX1;POLR2E;POLR2G;SUZ12;ZNF335
Reactome_2016	Activation of HOX genes during differentiation Homo sapiens R-HSA-5619507	1	P02C_1	HIST1H2AB;HIST1H2AC;HIST1H2AD;HIST1H2AJ;HIST1H2BA;HIST1H2BB;HIST1H2BC;HIST1H2BD;HIST1H2BH;HIST1H2BK;HIST1H2BL;HIST1H2BM;HIST1H2BN;HIST1H2BO;HIST1H3A;HIST1H4A;NCOA3;PAXIP1;PKNOX1;POLR2E;POLR2G;SUZ12;ZNF335
Reactome_2016	Transcriptional regulation by small RNAs Homo sapiens R-HSA-5578749	1	P02C_1	HIST1H2AB;HIST1H2AC;HIST1H2AD;HIST1H2AJ;HIST1H2BA;HIST1H2BB;HIST1H2BC;HIST1H2BD;HIST1H2BH;HIST1H2BK;HIST1H2BL;HIST1H2BM;HIST1H2BN;HIST1H2BO;HIST1H3A;HIST1H4A;NUP62;POLR2E;POLR2G;RAE1
Reactome_2016	RMTs methylate histone arginines Homo sapiens R-HSA-3214858	1	P02C_1	ARID1B;CARM1;COPRS;HIST1H2AA;HIST1H2AB;HIST1H2AC;HIST1H2AD;HIST1H2AG;HIST1H2AH;HIST1H2AJ;HIST1H3A;HIST1H4A;PRMT1;SMARCA4
Reactome_2016	Nonhomologous End-Joining (NHEJ) Homo sapiens R-HSA-5693571	1	P02C_1	HIST1H2BA;HIST1H2BB;HIST1H2BC;HIST1H2BD;HIST1H2BH;HIST1H2BK;HIST1H2BL;HIST1H2BM;HIST1H2BN;HIST1H2BO;HIST1H4A;PAXIP1;PIAS4;TDP2;TP53BP1
Reactome_2016	HATs acetylate histones Homo sapiens R-HSA-3214847	1	P02C_1	HIST1H2AA;HIST1H2AB;HIST1H2AC;HIST1H2AD;HIST1H2AG;HIST1H2AH;HIST1H2AJ;HIST1H2BA;HIST1H2BB;HIST1H2BC;HIST1H2BD;HIST1H2BH;HIST1H2BK;HIST1H2BL;HIST1H2BM;HIST1H2BN;HIST1H2BO;HIST1H3A;HIST1H4A;RUVBL2;TADA2B;TAF6L
Reactome_2016	Recruitment and ATM-mediated phosphorylation of repair and signaling proteins at DNA double strand breaks Homo sapiens R-HSA-5693565	1	P02C_1	EYA2;HIST1H2BA;HIST1H2BB;HIST1H2BC;HIST1H2BD;HIST1H2BH;HIST1H2BK;HIST1H2BL;HIST1H2BM;HIST1H2BN;HIST1H2BO;HIST1H4A;PIAS4;PPP5C;TP53BP1
Reactome_2016	DNA Double Strand Break Response Homo sapiens R-HSA-5693606	1	P02C_1	EYA2;HIST1H2BA;HIST1H2BB;HIST1H2BC;HIST1H2BD;HIST1H2BH;HIST1H2BK;HIST1H2BL;HIST1H2BM;HIST1H2BN;HIST1H2BO;HIST1H4A;PIAS4;PPP5C;TP53BP1
Reactome_2016	Gene Silencing by RNA Homo sapiens R-HSA-211000	1	P02C_1	HIST1H2AB;HIST1H2AC;HIST1H2AD;HIST1H2AJ;HIST1H2BA;HIST1H2BB;HIST1H2BC;HIST1H2BD;HIST1H2BH;HIST1H2BK;HIST1H2BL;HIST1H2BM;HIST1H2BN;HIST1H2BO;HIST1H3A;HIST1H4A;NUP62;POLR2E;POLR2G;RAE1
Reactome_2016	Hydrolysis of LPC Homo sapiens R-HSA-1483115	1	P02C_1	PLA2G4B;PLA2G4C;PLA2G4D;PLA2G4E;PLA2G4F
Reactome_2016	Chromatin organization Homo sapiens R-HSA-4839726	1	P02C_1	ARID1B;CARM1;COPRS;DOT1L;HDAC2;HIST1H2AA;HIST1H2AB;HIST1H2AC;HIST1H2AD;HIST1H2AG;HIST1H2AH;HIST1H2AJ;HIST1H2BA;HIST1H2BB;HIST1H2BC;HIST1H2BD;HIST1H2BH;HIST1H2BK;HIST1H2BL;HIST1H2BM;HIST1H2BN;HIST1H2BO;HIST1H3A;HIST1H4A;HMG20B;MBD3;MTA2;PRMT1;RUVBL2;SAP18;SMARCA4;SUZ12;TADA2B;TAF6L
Reactome_2016	Chromatin modifying enzymes Homo sapiens R-HSA-3247509	1	P02C_1	ARID1B;CARM1;COPRS;DOT1L;HDAC2;HIST1H2AA;HIST1H2AB;HIST1H2AC;HIST1H2AD;HIST1H2AG;HIST1H2AH;HIST1H2AJ;HIST1H2BA;HIST1H2BB;HIST1H2BC;HIST1H2BD;HIST1H2BH;HIST1H2BK;HIST1H2BL;HIST1H2BM;HIST1H2BN;HIST1H2BO;HIST1H3A;HIST1H4A;HMG20B;MBD3;MTA2;PRMT1;RUVBL2;SAP18;SMARCA4;SUZ12;TADA2B;TAF6L
Reactome_2016	Mitotic Prophase Homo sapiens R-HSA-68875	1	P02C_1	HIST1H2AB;HIST1H2AC;HIST1H2AD;HIST1H2AJ;HIST1H2BA;HIST1H2BB;HIST1H2BC;HIST1H2BD;HIST1H2BH;HIST1H2BK;HIST1H2BL;HIST1H2BM;HIST1H2BN;HIST1H2BO;HIST1H3A;HIST1H4A;NUP62;PPP2R1A;PPP2R2D;RAE1
Reactome_2016	Antigen Presentation: Folding, assembly and peptide loading of class I MHC Homo sapiens R-HSA-983170	1	P02C_1	B2M;CALR;HLA-A;HLA-E;HLA-F;HLA-G;HSPA5;PDIA3
Reactome_2016	Endosomal/Vacuolar pathway Homo sapiens R-HSA-1236977	1	P02C_1	B2M;HLA-A;HLA-E;HLA-F;HLA-G
Reactome_2016	Adaptive Immune System Homo sapiens R-HSA-1280218	1	P02C_1	AKT1S1;AP1M2;AP2A1;AP2S1;B2M;BLMH;CALR;CD33;CD40;CDC34;CTSA;CYBA;DNM2;FBXO31;FGF22;FOXO3;FYN;FZR1;GAN;HLA-A;HLA-E;HLA-F;HLA-G;HSPA5;ICOSLG;ITGB2;KEAP1;KIR2DL1;KIR2DL3;KIR2DL4;KIR3DL1;KIR3DL2;LAIR1;LAIR2;LILRA1;LILRA2;LILRA3;LILRA4;LILRA5;LILRA6;LILRB1;LILRB2;LILRB3;LILRB4;LILRB5;LRSAM1;MADCAM1;MAP3K7;MAPKAP1;NCR1;NCR2;OSCAR;PDIA3;PIP5K1C;PLCG2;PPP2R1A;PSMA7;PSMB7;RNF114;RNF126;SIGLEC10;SIGLEC11;S…
Reactome_2016	Interferon Signaling Homo sapiens R-HSA-913531	1	P08B_2	EIF4A2;EIF4E3;EIF4G1;HLA-A;HLA-B;HLA-C;HLA-DPA1;HLA-DPB1;HLA-DQA1;HLA-DQA2;HLA-DQB1;HLA-DQB2;HLA-DRA;HLA-DRB1;HLA-DRB5;HLA-E;HLA-F;HLA-G;IFI27;IFNA1;IFNA10;IFNA14;IFNA16;IFNA17;IFNA2;IFNA21;IFNA4;IFNA5;IFNA6;IFNA7;IFNA8;IFNAR1;IFNAR2;IFNB1;IFNGR1;IFNGR2;IRF2;IRF4;IRF9;JAK2;KPNA1;KPNA2;KPNA4;KPNA5;MID1;MX1;MX2;NUP153;NUP43;NUP85;OASL;PIAS1;PSMB8;PTPN1;RANBP2;TRIM10;TRIM14;TRIM26;TRIM31;TRIM38;UBC
Reactome_2016	Interferon gamma signaling Homo sapiens R-HSA-877300	1	P08B_2	HLA-A;HLA-B;HLA-C;HLA-DPA1;HLA-DPB1;HLA-DQA1;HLA-DQA2;HLA-DQB1;HLA-DQB2;HLA-DRA;HLA-DRB1;HLA-DRB5;HLA-E;HLA-F;HLA-G;IFNGR1;IFNGR2;IRF2;IRF4;IRF9;JAK2;MID1;OASL;PIAS1;PTPN1;TRIM10;TRIM14;TRIM26;TRIM31;TRIM38
Reactome_2016	Formation of Senescence-Associated Heterochromatin Foci (SAHF) Homo sapiens R-HSA-2559584	1	P08B_2	ASF1A;CDKN1A;EP400;HIST1H1A;HIST1H1B;HIST1H1C;HIST1H1D;HIST1H1E;HMGA1
Reactome_2016	ER-Phagosome pathway Homo sapiens R-HSA-1236974	1	P08B_2	HLA-A;HLA-B;HLA-C;HLA-E;HLA-F;HLA-G;PSMB1;PSMB8;PSMB9;PSMD12;PSMD14;PSMD2;PSMD6;PSMD9;PSME1;PSME2;SEC61A1;SEC61B;TAP1;TAP2;TAPBP;UBC
Reactome_2016	Asparagine N-linked glycosylation Homo sapiens R-HSA-446203	1	P04C_3	ALG11;ALG2;ALG3;ALG5;ALG8;ALG9;ANK1;ANK2;ARCN1;ARF1;ARFGAP2;ARFGAP3;B4GALT3;B4GALT4;BET1L;CALR;CD55;CD59;CGA;CHST10;CMAS;CNIH1;CNIH2;CNIH3;COG2;COG3;COG6;COPA;COPB1;COPB2;COPG1;COPZ2;CTSA;CTSC;DCTN1;DCTN6;DOLK;DOLPP1;DPAGT1;DPM2;DYNC2H1;DYNC2LI1;DYNLL1;DYNLL2;EDEM2;EDEM3;F5;FOLR1;FUT8;GANAB;GFPT1;GMDS;GNPNAT1;GOLGA2;GOLGB1;GOSR1;GOSR2;INS;LHB;LMAN1;LMAN1L;LMAN2L;MAN1A1;MAN1B1;MAN2A2;MANEA;MCFD2;M…
Reactome_2016	Fatty acid, triacylglycerol, and ketone body metabolism Homo sapiens R-HSA-535734	1	P04C_3	AACS;ABCA1;ACACA;ACAD11;ACADS;ACAT1;ACLY;ACOT1;ACOT12;ACOT13;ACOT2;ACOT4;ACOT6;ACOT7;ACOT8;ACOT9;ACSF2;ACSF3;ACSL1;ACSL6;AGPAT1;AGPAT2;AGPAT4;AGPAT5;AGT;APOA1;APOA2;APOA5;ARNTL;BDH2;CCNC;CDK19;CDK8;CPT1A;CTGF;CYP1A1;DGAT2;ELOVL2;ELOVL4;ELOVL5;ELOVL6;EP300;ESRRA;FABP1;FADS1;FDFT1;FHL2;G0S2;GPAT2;GRHL1;HADH;HADHA;HADHB;HMGCLL1;HSD17B12;HSD17B3;LCLAT1;LPCAT4;LPIN1;LPIN2;MCEE;ME1;MED1;MED10;MED17;MED…
Reactome_2016	Immune System Homo sapiens R-HSA-168256	1	P04C_3	ABI1;ABL1;ACTR1B;ACTR2;ACTR3;ADAM17;ADCY2;ADCY3;ADCY5;ADRBK1;AGER;AGO2;AIM2;AKT1S1;AMICA1;ANAPC1;ANAPC10;ANAPC13;ANAPC2;ANAPC5;AP1M1;AP1S2;AP2A1;AP2A2;AP2B1;AP2M1;APBB1IP;AREL1;ARF1;ARPC5;ARRB1;ART1;ASB10;ASB11;ASB13;ASB16;ASB2;ASB5;ASB6;ASB7;ASB9;ATG5;ATG7;ATP6V0A1;ATP6V0A2;ATP6V1A;ATP6V1B1;ATP6V1B2;ATP6V1C2;ATP6V1D;ATP6V1E2;ATP6V1G1;ATP6V1G2;ATP6V1G3;BAD;BCL2L1;BIRC2;BIRC3;BLK;BLMH;BTLA;BTRC;C1…
Reactome_2016	Conjugation of salicylate with glycine Homo sapiens R-HSA-177128	1	P04C_3	ACSM2A;ACSM2B;ACSM4;ACSM5;GLYAT;GLYATL1;GLYATL2;GLYATL3
Reactome_2016	RNA Polymerase I Promoter Escape Homo sapiens R-HSA-73772	1	P04C_3	CCNH;ERCC3;GTF2H1;GTF2H3;GTF2H4;GTF2H5;MNAT1;POLR1A;POLR1B;POLR1C;POLR1D;POLR2H;POLR2L;RRN3;TAF1A;TAF1B;TAF1C;TAF1D;TBP;UBTF;ZNRD1
Reactome_2016	RNA Polymerase I Transcription Termination Homo sapiens R-HSA-73863	1	P04C_3	CCNH;ERCC3;GTF2H1;GTF2H3;GTF2H4;GTF2H5;MNAT1;POLR1A;POLR1B;POLR1C;POLR1D;POLR2H;POLR2L;PTRF;TAF1A;TAF1B;TAF1C;TAF1D;TBP;TTF1;UBTF;ZNRD1
Reactome_2016	Antigen processing-Cross presentation Homo sapiens R-HSA-1236975	1	P08B_3	CALR;CTSS;CYBA;CYBB;FCGR1A;FCGR1B;HLA-A;HLA-B;HLA-C;HLA-E;HLA-F;HLA-G;ITGAV;ITGB5;LNPEP;MRC1;MRC2;NCF4;PSMA3;PSMA5;PSMA6;PSMA7;PSMB11;PSMB3;PSMB4;PSMB5;PSMB8;PSMB9;PSMC2;PSMC5;PSMD1;PSMD10;PSMD11;PSMD12;PSMD3;PSMD4;PSMD9;PSME1;PSME2;PSME3;PSME4;RPS27A;SEC61A1;SEC61A2;TAP1;TAP2;TAPBP;UBC
Reactome_2016	Cell Cycle, Mitotic Homo sapiens R-HSA-69278	1	P08B_3	AJUBA;ANAPC1;ANAPC10;ANAPC11;ANAPC2;ANAPC5;ANAPC7;ANKLE2;ARPP19;AURKA;BIRC5;BUB1;BUB3;CCNA2;CCNB1;CCND3;CCNE2;CCNH;CDC27;CDC6;CDK1;CDK11A;CDK4;CDK7;CDKN1A;CDKN1B;CDKN2A;CDKN2B;CDT1;CENPA;CENPC;CENPE;CENPH;CENPI;CENPJ;CENPK;CENPO;CENPQ;CENPU;CEP135;CEP152;CEP192;CEP290;CEP41;CEP63;CEP70;CEP72;CEP76;CETN2;CKS1B;CLASP2;CLIP1;CNEP1R1;CSNK1D;CSNK1E;CSNK2B;CUL1;DCTN2;DHFR;DYNC1H1;DYNLL1;DYRK1A;E2F3;EMD…
Reactome_2016	Removal of licensing factors from origins Homo sapiens R-HSA-69300	1	P08B_3	CCNA2;CDC6;CDKN1A;CDKN1B;CDT1;FZR1;GMNN;MCM10;MCM2;MCM3;MCM5;MCM6;MCM7;ORC2;ORC4;ORC5;ORC6;PSMA3;PSMA5;PSMA6;PSMA7;PSMB11;PSMB3;PSMB4;PSMB5;PSMB8;PSMB9;PSMC2;PSMC5;PSMD1;PSMD10;PSMD11;PSMD12;PSMD3;PSMD4;PSMD9;PSME1;PSME2;PSME3;PSME4;RPS27A;UBC

## Sheet: GO_Molecular_Function
Database	Enriched term	Nr. Samples	Samples	Genes
GO_Molecular_Function_2018	type I interferon receptor binding (GO:0005132)	11	P03C_1;P10B_1;P08A_1;P01A_6;P07A_1;P02A_2;P11A_1;P09B_1;P12A_2;P08B_2;P08B_3	IFNA1;IFNA10;IFNA14;IFNA16;IFNA17;IFNA2;IFNA21;IFNA4;IFNA5;IFNA6;IFNA7;IFNA8;IFNB1;IFNE;IFNK;IFNW1
GO_Molecular_Function_2018	chemokine activity (GO:0008009)	5	P02B_3;P01A_4;P01A_6;P06B_1;P03C_2	CCL1;CCL11;CCL13;CCL14;CCL15;CCL16;CCL17;CCL18;CCL19;CCL2;CCL20;CCL21;CCL22;CCL23;CCL24;CCL26;CCL3;CCL3L1;CCL4;CCL4L1;CCL5;CCL7;CCL8;CX3CL1;CXCL1;CXCL10;CXCL11;CXCL12;CXCL13;CXCL16;CXCL2;CXCL3;CXCL5;CXCL6;CXCL9;PF4;PF4V1;PPBP;XCL1;XCL2
GO_Molecular_Function_2018	chemokine receptor binding (GO:0042379)	5	P02B_3;P01A_4;P01A_6;P06B_1;P03C_2	CCL1;CCL11;CCL13;CCL14;CCL15;CCL16;CCL17;CCL18;CCL19;CCL2;CCL20;CCL21;CCL22;CCL23;CCL24;CCL26;CCL3;CCL3L1;CCL4;CCL4L1;CCL5;CCL7;CCL8;CCRL2;CX3CL1;CXCL1;CXCL10;CXCL11;CXCL12;CXCL13;CXCL16;CXCL2;CXCL3;CXCL5;CXCL6;CXCL9;PF4;PF4V1;PPBP;XCL1;XCL2
GO_Molecular_Function_2018	interleukin-1 receptor binding (GO:0005149)	5	P02B_3;P02A_2;P11A_1;P12B_1;P08B_1	ERAP1;IL1A;IL1B;IL1F10;IL1RN;IL3;IL36A;IL36B;IL36G;IL36RN;IL37;LRRC70;TLR5
GO_Molecular_Function_2018	bitter taste receptor activity (GO:0033038)	5	P03C_1;P02A_2;P09B_1;P06B_1;P08B_3	TAS2R1;TAS2R10;TAS2R13;TAS2R14;TAS2R16;TAS2R19;TAS2R20;TAS2R3;TAS2R30;TAS2R31;TAS2R38;TAS2R39;TAS2R4;TAS2R40;TAS2R41;TAS2R42;TAS2R43;TAS2R46;TAS2R5;TAS2R50;TAS2R60;TAS2R7;TAS2R8;TAS2R9
GO_Molecular_Function_2018	olfactory receptor activity (GO:0004984)	5	P01A_5;P04A_2;P02A_2;P09C_2;P04C_3	OR10A2;OR10A3;OR10A4;OR10A5;OR10A6;OR10A7;OR10AD1;OR10AG1;OR10C1;OR10G4;OR10G7;OR10G8;OR10G9;OR10P1;OR10Q1;OR10S1;OR10V1;OR10W1;OR11L1;OR13A1;OR13C2;OR13C3;OR13C4;OR13C5;OR13C8;OR13C9;OR13D1;OR13H1;OR13J1;OR14A16;OR14C36;OR14I1;OR14J1;OR1B1;OR1C1;OR1F1;OR1J1;OR1J2;OR1J4;OR1K1;OR1L1;OR1L3;OR1L4;OR1L6;OR1L8;OR1Q1;OR2A1;OR2A12;OR2A14;OR2A2;OR2A5;OR2AE1;OR2AG1;OR2AG2;OR2AK2;OR2AP1;OR2B11;OR2B2;OR2B3;…
GO_Molecular_Function_2018	fatty-acyl-CoA synthase activity (GO:0004321)	5	P10A_1;P11A_1;P11A_2;P04B_2;P09B_1	ACSM1;ACSM2A;ACSM2B;ACSM3;ACSM4;ACSM5
GO_Molecular_Function_2018	CCR chemokine receptor binding (GO:0048020)	4	P02B_3;P01A_4;P01A_6;P06B_1	CCL1;CCL11;CCL13;CCL14;CCL15;CCL16;CCL17;CCL18;CCL19;CCL2;CCL20;CCL21;CCL22;CCL23;CCL24;CCL26;CCL27;CCL3;CCL3L1;CCL4;CCL4L1;CCL5;CCL7;CCL8;CCR2;CCRL2;CX3CL1;CXCL13;DEFB1;DEFB103A;DEFB106A;DEFB4A;XCL1;XCL2
GO_Molecular_Function_2018	tumor necrosis factor-activated receptor activity (GO:0005031)	4	P01A_5;P02C_2;P11A_4;P04C_3	CD27;CD40;EDA2R;LTBR;NGFR;RELT;TNFRSF10A;TNFRSF10B;TNFRSF10C;TNFRSF10D;TNFRSF14;TNFRSF18;TNFRSF19;TNFRSF1A;TNFRSF1B;TNFRSF21;TNFRSF25;TNFRSF4;TNFRSF8;TNFRSF9
GO_Molecular_Function_2018	natural killer cell lectin-like receptor binding (GO:0046703)	4	P06A_1;P04B_3;07C5572;P08B_2	HLA-E;MICA;MICB;RAET1E;RAET1G;RAET1L;ULBP1;ULBP2;ULBP3
GO_Molecular_Function_2018	endonuclease activity (GO:0004519)	3	P02B_3;P03C_1;P12B_1	ANG;APEX1;APLF;CPSF3;CPSF4;CPSF4L;DCLRE1C;DICER1;DIS3;DNASE1;DNASE1L1;DNASE1L2;DNASE1L3;ERCC4;ERN1;ERN2;EXOG;FEN1;GEN1;LACTB2;LRPPRC;MUS81;NOB1;NTHL1;OGG1;PIWIL2;PMS2;PNKP;RAD51B;RAD51D;RAG1;RCL1;RNASE1;RNASE10;RNASE11;RNASE12;RNASE13;RNASE2;RNASE3;RNASE4;RNASE6;RNASE7;RNASE8;RNASE9;RNASET2;RPS3;SETMAR;SLFN14;SLX1A;SLX4;TSN;XRCC2;XRCC3;ZC3H12A;ZRANB3
GO_Molecular_Function_2018	ribonuclease activity (GO:0004540)	3	P02B_3;P12B_1;P06B_1	AGO2;ANG;CNOT6;CNOT7;CPSF3;CPSF4L;DIS3L2;LACTB2;PIWIL1;PIWIL2;POP1;POP4;PPP1R8;RNASE1;RNASE10;RNASE11;RNASE12;RNASE13;RNASE2;RNASE3;RNASE4;RNASE6;RNASE7;RNASE8;RNASE9;RNASEH1;SLFN14;TSN;ZC3H12A;ZC3H3
GO_Molecular_Function_2018	nuclease activity (GO:0004518)	3	P02B_3;P03C_1;P12B_1	ANG;APEX1;AZGP1;DCLRE1C;DDX1;DIS3;DNASE1L3;ENDOG;ENPP1;ERN2;EXO1;EXOG;FEN1;LRPPRC;NTHL1;OGG1;PARN;PDE12;PMS2;PNKP;RAG1;RNASE1;RNASE10;RNASE11;RNASE12;RNASE13;RNASE2;RNASE3;RNASE4;RNASE6;RNASE7;RNASE8;RNASE9;RNASEH1;RNASET2;SAMHD1;SETMAR;SND1;STK31;TATDN2;XRN2;ZC3H12A
GO_Molecular_Function_2018	death receptor activity (GO:0005035)	3	P01A_5;P11A_4;P04C_3	CD27;CD40;EDA2R;LTBR;NGFR;RELT;TNFRSF10A;TNFRSF10B;TNFRSF10C;TNFRSF10D;TNFRSF14;TNFRSF18;TNFRSF19;TNFRSF1A;TNFRSF1B;TNFRSF21;TNFRSF25;TNFRSF4;TNFRSF8;TNFRSF9
GO_Molecular_Function_2018	CXCR chemokine receptor binding (GO:0045236)	3	P04A_2;P06B_1;P03C_2	CXCL1;CXCL10;CXCL11;CXCL12;CXCL13;CXCL2;CXCL3;CXCL5;CXCL6;CXCL9;PF4;PF4V1;PPBP;YARS
GO_Molecular_Function_2018	taste receptor activity (GO:0008527)	3	P02A_2;P09B_1;P06B_1	FFAR4;PKD2L1;TAS1R1;TAS1R2;TAS1R3;TAS2R10;TAS2R13;TAS2R14;TAS2R16;TAS2R19;TAS2R20;TAS2R3;TAS2R30;TAS2R31;TAS2R38;TAS2R39;TAS2R4;TAS2R40;TAS2R41;TAS2R42;TAS2R43;TAS2R46;TAS2R5;TAS2R50;TAS2R60;TAS2R7;TAS2R8;TAS2R9
GO_Molecular_Function_2018	cytokine receptor binding (GO:0005126)	3	P02A_2;P11A_1;P08B_1	BMP10;BMP15;BMP4;BMP5;BMP6;BMP8A;BMP8B;CCL19;CCL21;CCRL2;CD300LF;CNTF;CSF1;CXCL12;ERAP1;GDF10;GDF11;GDF2;GDF3;GDF5;GDF6;GDF9;IFNA1;IFNA10;IFNA14;IFNA16;IFNA17;IFNA2;IFNA21;IFNA4;IFNA5;IFNA6;IFNA7;IFNA8;IFNB1;IFNE;IFNK;IFNL1;IFNW1;IL10;IL12A;IL12B;IL13;IL1A;IL1B;IL1F10;IL1RN;IL20;IL22;IL23A;IL27;IL3;IL34;IL36A;IL36B;IL36G;IL36RN;IL37;IL4;IL5;IL6;IL6R;IL6ST;IL9;INHBA;INHBB;INHBC;INHBE;LEFTY1;LEFTY2…
GO_Molecular_Function_2018	acyl-CoA ligase activity (GO:0003996)	3	P10A_1;P11A_2;P04B_2	ACSM1;ACSM2A;ACSM2B;ACSM3;ACSM4;ACSM5
GO_Molecular_Function_2018	CoA-ligase activity (GO:0016405)	3	P10A_1;P11A_1;P11A_2	ACSM1;ACSM2A;ACSM2B;ACSM3;ACSM4;ACSM5;ACSS2
GO_Molecular_Function_2018	cytokine activity (GO:0005125)	2	P02B_3;P11A_1	BMP15;BMP5;BMP6;CCL1;CCL11;CCL13;CCL14;CCL15;CCL16;CCL17;CCL18;CCL2;CCL20;CCL22;CCL23;CCL28;CCL3;CCL3L1;CCL4;CCL4L1;CCL5;CCL7;CCL8;CKLF;CTF1;CX3CL1;GDF5;HMGB1;IFNA1;IFNA10;IFNA14;IFNA16;IFNA17;IFNA2;IFNA21;IFNA4;IFNA5;IFNA6;IFNA7;IFNA8;IFNB1;IFNE;IFNG;IFNK;IFNW1;IL1A;IL1B;IL1F10;IL1RN;IL26;IL36A;IL36B;IL36G;IL36RN;IL37;IL7;INHBB
GO_Molecular_Function_2018	sulfotransferase activity (GO:0008146)	2	P02B_3;P11A_1	CHST1;CHST10;CHST11;CHST15;CHST4;CHST5;CHST6;HS2ST1;HS3ST2;HS6ST1;SULT1A1;SULT1A2;SULT1A3;SULT1A4;SULT1C2;SULT1C3;SULT1C4;SULT2A1;SULT2B1;SULT4A1
GO_Molecular_Function_2018	arachidonic acid monooxygenase activity (GO:0008391)	2	P01A_4;P04A_9	CYP2A13;CYP2A6;CYP2A7;CYP2B6;CYP2F1;CYP2S1;CYP4F12;CYP4F2
GO_Molecular_Function_2018	arachidonic acid epoxygenase activity (GO:0008392)	2	P01A_4;P04A_9	CYP2A13;CYP2A6;CYP2A7;CYP2B6;CYP2F1;CYP2S1;CYP4F12;CYP4F2
GO_Molecular_Function_2018	hydrolase activity, acting on carbon-nitrogen (but not peptide) bonds, in linear amidines (GO:0016813)	2	P02C_2;P03C_3	AGMAT;ARG2;PADI1;PADI2;PADI3;PADI4
GO_Molecular_Function_2018	glucuronosyltransferase activity (GO:0015020)	2	P04A_8;P06B_1	CHPF;CHSY1;CSGALNACT1;EXT1;UGT1A1;UGT1A10;UGT1A4;UGT1A6;UGT1A7;UGT1A8;UGT2A1;UGT2A3;UGT2B10;UGT2B15;UGT2B17;UGT2B28;UGT2B4;UGT2B7
GO_Molecular_Function_2018	cytokine receptor activity (GO:0004896)	2	P01A_6;P06A_1	ACKR2;ACKR4;CCR1;CCR2;CCR3;CCR4;CCR5;CCR6;CCR8;CCR9;CD44;CD74;CMKLR1;CNTFR;CSF2RB;CX3CR1;CXCR1;CXCR3;EBI3;EPOR;FLT3;GFRA1;GFRA2;GPR17;IFNAR1;IFNAR2;IFNGR1;IFNGR2;IFNLR1;IL10RA;IL10RB;IL12RB1;IL12RB2;IL15RA;IL17RA;IL17RB;IL17RC;IL17RD;IL17RE;IL17REL;IL1R1;IL1R2;IL1RL1;IL1RL2;IL20RA;IL20RB;IL21R;IL22RA1;IL22RA2;IL23R;IL2RA;IL2RB;IL2RG;IL31RA;IL3RA;IL4R;IL5RA;IL6ST;IL7R;LEPR;LIFR;MPL;OSMR;PRLR
GO_Molecular_Function_2018	serine-type endopeptidase inhibitor activity (GO:0004867)	2	P02A_2;P04B_2	A2M;AGT;APP;HMSD;SERPINA1;SERPINA10;SERPINA11;SERPINA12;SERPINA3;SERPINA4;SERPINA5;SERPINA6;SERPINA9;SERPINB1;SERPINB10;SERPINB12;SERPINB13;SERPINB2;SERPINB3;SERPINB4;SERPINB5;SERPINB6;SERPINB7;SERPINB8;SERPINB9;SERPING1;SERPINI1;SERPINI2;SLPI;SPINK1;SPINK13;SPINK14;SPINK5;SPINK7;SPINK9;SPOCK1;WFDC12;WFDC2
GO_Molecular_Function_2018	acid-thiol ligase activity (GO:0016878)	2	P10A_1;P11A_2	ACSF3;ACSL4;ACSM1;ACSM2A;ACSM2B;ACSM3;ACSM4;ACSM5
GO_Molecular_Function_2018	C-acyltransferase activity (GO:0016408)	2	P10A_1;P11A_2	ACSM1;ACSM2A;ACSM2B;ACSM3;ACSM4;ACSM5
GO_Molecular_Function_2018	fatty acid ligase activity (GO:0015645)	2	P10A_1;P11A_2	ACSF3;ACSL4;ACSM1;ACSM2A;ACSM2B;ACSM3;ACSM4;ACSM5
GO_Molecular_Function_2018	triglyceride lipase activity (GO:0004806)	2	P11A_1;P09B_1	AADAC;AOAH;CES1;CES2;CES3;CES4A;CES5A;LIPC;LIPF;LIPG;LIPK;LIPM;LIPN;PNLIP;PNLIPRP1;PNPLA3;PNPLA4;PNPLA5
GO_Molecular_Function_2018	MHC class II receptor activity (GO:0032395)	2	P02B_1;P08B_2	HLA-DOA;HLA-DOB;HLA-DPA1;HLA-DQA1;HLA-DQA2;HLA-DQB1;HLA-DQB2;HLA-DRA
GO_Molecular_Function_2018	sodium-independent organic anion transmembrane transporter activity (GO:0015347)	2	03B4561;P04C_3	SLC22A1;SLC22A10;SLC22A11;SLC22A12;SLC22A16;SLC22A2;SLC22A23;SLC22A24;SLC22A25;SLC22A3;SLC22A4;SLC22A5;SLC22A6;SLC22A7;SLC22A8;SLC22A9;SLCO1A2;SLCO1B1;SLCO1B3;SLCO1B7;SLCO1C1;SLCO2A1;SLCO2B1;SLCO3A1;SLCO4C1;SLCO6A1
GO_Molecular_Function_2018	G-protein coupled nucleotide receptor activity (GO:0001608)	2	P04B_2;P09B_1	GPR171;GPR34;GPR87;P2RY1;P2RY12;P2RY13;P2RY14
GO_Molecular_Function_2018	G-protein coupled purinergic nucleotide receptor activity (GO:0045028)	2	P04B_2;P09B_1	GPR171;GPR34;GPR87;P2RY1;P2RY12;P2RY13;P2RY14
GO_Molecular_Function_2018	phospholipase activator activity (GO:0016004)	1	P02B_3	APOC2;CCL3;CCL5;CCL8;PDPK1
GO_Molecular_Function_2018	lipase activator activity (GO:0060229)	1	P02B_3	APOC2;CCL3;CCL5;CCL8;PDPK1
GO_Molecular_Function_2018	metalloendopeptidase activity (GO:0004222)	1	P04A_5	ADAMTS14;ADAMTS4;MBTPS1;MMP1;MMP10;MMP13;MMP20;MMP24;MMP3;MMP7;MMP8;OMA1;RCE1;SPG7;TMPRSS6;UQCRC1
GO_Molecular_Function_2018	complement receptor activity (GO:0004875)	1	P01A_4	C5AR1;C5AR2;FPR1;FPR2;FPR3;GPR32
GO_Molecular_Function_2018	cation:amino acid symporter activity (GO:0005416)	1	P01A_5	SLC25A22;SLC36A1;SLC36A2;SLC36A3
GO_Molecular_Function_2018	hydrogen:amino acid symporter activity (GO:0005280)	1	P01A_5	SLC25A22;SLC36A1;SLC36A2;SLC36A3
GO_Molecular_Function_2018	ATP-dependent helicase activity (GO:0008026)	1	P01A_1	ARTN;BLM;BRIP1;CHD1;CHD2;CHD3;DDX1;DDX18;DDX19A;DDX19B;DDX20;DDX25;DDX27;DDX28;DDX31;DDX3X;DDX4;DDX41;DDX42;DDX43;DDX46;DDX47;DDX5;DDX51;DDX52;DDX53;DDX54;DDX55;DDX56;DDX59;DHX15;DHX29;DHX30;DHX35;DHX36;DHX40;DHX57;DHX8;DHX9;DQX1;EIF4A1;EIF4A3;G3BP1;HELB;HELQ;HFM1;MCM6;MCM7;RAD50;RTEL1;RUVBL1;SKIV2L;SKIV2L2;SNRNP200;SUPV3L1;YTHDC2
GO_Molecular_Function_2018	semaphorin receptor binding (GO:0030215)	1	P04A_7	PLXNB1;SEMA3A;SEMA3D;SEMA3E;SEMA3F;SEMA3G;SEMA5A;SH3BP1
GO_Molecular_Function_2018	WW domain binding (GO:0050699)	1	P04A_6	LITAF;SCNN1B;SCNN1G;TCEAL1;TCEAL2;TCEAL3;TCEAL4;TCEAL5;TCEAL6;TCEAL7;TCEAL8;WBP1
GO_Molecular_Function_2018	ATP-gated ion channel activity (GO:0035381)	1	P01A_7	P2RX1;P2RX2;P2RX4;P2RX5;P2RX7
GO_Molecular_Function_2018	nucleotide receptor activity (GO:0016502)	1	P01A_7	P2RX1;P2RX2;P2RX4;P2RX5;P2RX7
GO_Molecular_Function_2018	purinergic receptor activity (GO:0035586)	1	P01A_7	P2RX1;P2RX2;P2RX4;P2RX5;P2RX7
GO_Molecular_Function_2018	protease binding (GO:0002020)	1	P04A_2	ADAMTS4;BCL2;CCBE1;CLTC;CST1;CST11;CST2;CST3;CST4;CST5;CST7;CST8;CST9;CST9L;CSTL1;FN1;INS;ITGB1;NFRKB;PDZD3;POLG;SERPINB13;SERPINB3;SERPINB4;STIM1;TIMP4
GO_Molecular_Function_2018	cysteine-type endopeptidase inhibitor activity (GO:0004869)	1	P04A_2	BIRC2;BIRC3;CST1;CST11;CST2;CST3;CST4;CST5;CST7;CST8;CST9;CST9L;CSTL1;SERPINB13;SERPINB3
GO_Molecular_Function_2018	endopeptidase inhibitor activity (GO:0004866)	1	P04A_2	CST1;CST11;CST2;CST3;CST4;CST5;CST7;CST8;CST9;CST9L;CSTL1;HMSD;SERPINB10;SERPINB12;SERPINB13;SERPINB2;SERPINB3;SERPINB4;SERPINB5;SERPINB7;SERPINB8;SERPIND1;TIMP4
GO_Molecular_Function_2018	lipoprotein transporter activity (GO:0042954)	1	P02A_2	CTAGE1;CTAGE4;CTAGE5;CTAGE6;CTAGE8;CTAGE9;LRP1;LRP2;MIA;MIA3;OTOR;SPZ1
GO_Molecular_Function_2018	aryl sulfotransferase activity (GO:0004062)	1	P11A_1	SULT1A1;SULT1A2;SULT1A3;SULT1A4;SULT1C2;SULT1C4;SULT4A1
GO_Molecular_Function_2018	sterol esterase activity (GO:0004771)	1	P11A_1	CES1;CES2;CES3;CES4A;CES5A;LIPA
GO_Molecular_Function_2018	small GTPase binding (GO:0031267)	1	P11A_4	ACAP3;ADAP1;ADAP2;AGAP3;AGAP6;ASAP1;CIB1;GGA1;GIT1;PEX5;RAB11FIP4;SORL1
GO_Molecular_Function_2018	phosphatidylcholine-sterol O-acyltransferase activator activity (GO:0060228)	1	P11A_4	APOA1;APOA2;APOA4;APOA5
GO_Molecular_Function_2018	transferase activity, transferring hexosyl groups (GO:0016758)	1	P02B_1	ALG1;ALG12;ALG1L;B3GALT4;B3GALT5;B3GNT4;B3GNT7;B4GALNT4;B4GALT6;DPY19L1;FUT3;FUT5;FUT6;FUT7;HEXA;KDELC1;TYMP;UGT1A1;UGT1A10;UGT1A4;UGT1A6;UGT1A7;UGT1A8
GO_Molecular_Function_2018	chemokine receptor activity (GO:0004950)	1	P06A_1	ACKR2;ACKR3;ACKR4;CCR1;CCR2;CCR3;CCR5;CCR8;CCR9;CMKLR1;CX3CR1;CXCR1;CXCR2;CXCR3;CXCR4;GPR17;GPR75
GO_Molecular_Function_2018	G-protein coupled chemoattractant receptor activity (GO:0001637)	1	P06A_1	ACKR2;ACKR4;CCR1;CCR2;CCR3;CCR5;CCR8;CCR9;CMKLR1;CX3CR1;CXCR1;CXCR3;GPR17
GO_Molecular_Function_2018	UDP-galactose:beta-N-acetylglucosamine beta-1,3-galactosyltransferase activity (GO:0008499)	1	P06A_1	B3GALNT1;B3GALT1;B3GALT4;B3GALT5;B3GNT2;B3GNT3;B3GNT4;B3GNT5;B3GNT6;B3GNT7;B3GNT8
GO_Molecular_Function_2018	organic anion transmembrane transporter activity (GO:0008514)	1	03B4561	MFSD10;SLC22A10;SLC22A11;SLC22A12;SLC22A9;SLC26A1;SLC26A5;SLC26A6;SLC2A9;SLCO1A2;SLCO1B1;SLCO1B3;SLCO1B7;SLCO1C1;SLCO3A1
GO_Molecular_Function_2018	salt transmembrane transporter activity (GO:1901702)	1	03B4561	SLC22A10;SLC22A11;SLC22A12;SLC22A9;SLC2A9
GO_Molecular_Function_2018	urate transmembrane transporter activity (GO:0015143)	1	03B4561	SLC22A10;SLC22A11;SLC22A12;SLC22A9;SLC2A9
GO_Molecular_Function_2018	bile acid transmembrane transporter activity (GO:0015125)	1	03B4561	SLC10A1;SLCO1A2;SLCO1B1;SLCO1B3;SLCO1B7;SLCO1C1
GO_Molecular_Function_2018	organic acid transmembrane transporter activity (GO:0005342)	1	03B4561	SLC10A1;SLC22A10;SLC22A11;SLC22A12;SLC22A9;SLC2A9
GO_Molecular_Function_2018	anion transmembrane transporter activity (GO:0008509)	1	03B4561	ABCC9;MFSD10;SLC22A10;SLC22A11;SLC22A12;SLC22A9;SLC26A1;SLC26A5;SLC26A6;SLCO1A2;SLCO1B3
GO_Molecular_Function_2018	secondary active transmembrane transporter activity (GO:0015291)	1	03B4561	SLC22A10;SLC22A11;SLC22A12;SLC22A9;SLC26A6;SLCO1A2;SLCO1B1;SLCO1B3;SLCO1B7;SLCO1C1;SLCO3A1
GO_Molecular_Function_2018	trace-amine receptor activity (GO:0001594)	1	P04B_3	TAAR1;TAAR2;TAAR5;TAAR6;TAAR8
GO_Molecular_Function_2018	metal ion binding (GO:0046872)	1	P09B_1	ADAM8;ANXA8;ARSA;ASTN2;ATP2A1;ATP2A2;BNIP2;C1R;C2CD4A;C2CD4B;CALB2;CALU;CANT1;CAPN3;CDH1;CDH11;CDH13;CDH15;CDH19;CDH20;CDH24;CDH3;CDH5;CDH7;CDH8;CERK;CHP2;CIB1;CIB2;CIB3;COMP;DCTPP1;DNASE1L2;DOC2A;DUOX2;DUT;ENDOV;ERN2;FAN1;FBLN1;FBN1;FBP1;FIGNL1;FKBP9;FOXK2;HRG;HSP90B1;IDH2;IDH3A;IGFBP3;IQGAP1;IRAK3;KCNIP2;LCP1;LHPP;MAPK12;MARK1;MASP1;MBL2;MCTP2;MELK;MEX3B;MOV10L1;MT1A;MT1B;MT1E;MT1F;MT1G;MT1H;MT…
GO_Molecular_Function_2018	sulfuric ester hydrolase activity (GO:0008484)	1	P12A_4	ARSD;ARSE;ARSF;ARSH;GALNS;IDS;STS;SULF2
GO_Molecular_Function_2018	cysteine-type endopeptidase activity involved in apoptotic process (GO:0097153)	1	P03C_2	CARD18;CASP1;CASP12;CASP14;CASP3;CASP4;CASP5;CASP6;CLC;PYCARD
GO_Molecular_Function_2018	aldo-keto reductase (NADP) activity (GO:0004033)	1	P09C_2	AKR1A1;AKR1B1;AKR1B10;AKR1B15;AKR1C1;AKR1C2;AKR1C3;AKR1C4;AKR1D1;AKR1E2;AKR7A2;AKR7A3;CYB5A;KCNAB2;MIOX;SPR
GO_Molecular_Function_2018	alditol:NADP+ 1-oxidoreductase activity (GO:0004032)	1	P09C_2	AKR1A1;AKR1B1;AKR1B10;AKR1B15;AKR1C1;AKR1C2;AKR1C3;AKR1C4;AKR1D1;AKR1E2;AKR7A2
GO_Molecular_Function_2018	alcohol dehydrogenase (NADP+) activity (GO:0008106)	1	P09C_2	AKR1A1;AKR1B1;AKR1B10;AKR1B15;AKR1C1;AKR1C2;AKR1C3;AKR1C4;AKR1D1;AKR1E2;AKR7A2;DHRS3;RDH11;RDH12;RDH13
GO_Molecular_Function_2018	RAGE receptor binding (GO:0050786)	1	P08B_1	HMGB2;S100A12;S100A13;S100A4;S100A7;S100A8;S100A9
GO_Molecular_Function_2018	growth factor receptor binding (GO:0070851)	1	P08B_1	EFEMP1;ERAP1;ESM1;FER;FGF1;FGF10;FRS2;HBEGF;IL12B;IL1A;IL1B;IL1F10;IL1R1;IL3;IL36A;IL36B;IL36G;IL36RN;IL37;IL4;IL5;IL6R;IL6ST;IL9;ITGA5;LRRC70;SHC1;SNX2;TGFA;TSLP
GO_Molecular_Function_2018	beta-1,3-galactosyltransferase activity (GO:0048531)	1	P08B_2	B3GALNT1;B3GALT1;B3GALT2;B3GALT4;B3GALT5;B3GNT4;B3GNT5;C1GALT1;C1GALT1C1
GO_Molecular_Function_2018	purinergic nucleotide receptor activity (GO:0001614)	1	P08B_2	GPR171;GPR87;P2RX2;P2RX4;P2RX7;P2RY1;P2RY12;P2RY13;P2RY14

## Sheet: GO_Cellular_Component
Database	Enriched term	Nr. Samples	Samples	Genes
GO_Cellular_Component_2018	MHC protein complex (GO:0042611)	7	P03C_1;P10B_1;P02B_1;P06A_1;P08B_2;P04C_3;P08B_3	HLA-A;HLA-B;HLA-C;HLA-DMA;HLA-DMB;HLA-DOA;HLA-DOB;HLA-DPA1;HLA-DPB1;HLA-DQA1;HLA-DQB1;HLA-DQB2;HLA-DRA;HLA-DRB1;HLA-DRB5;HLA-E
GO_Cellular_Component_2018	MHC class II protein complex (GO:0042613)	3	P02B_1;P06A_1;P08B_2	HLA-DMA;HLA-DMB;HLA-DOA;HLA-DOB;HLA-DPA1;HLA-DPB1;HLA-DQA1;HLA-DQB1;HLA-DQB2;HLA-DRA;HLA-DRB1;HLA-DRB5
GO_Cellular_Component_2018	integral component of lumenal side of endoplasmic reticulum membrane (GO:0071556)	3	P02B_1;P08B_2;P08B_3	BCAP31;CALR;HFE;HLA-A;HLA-B;HLA-C;HLA-DPA1;HLA-DPB1;HLA-DQA1;HLA-DQA2;HLA-DQB1;HLA-DQB2;HLA-DRA;HLA-DRB1;HLA-DRB5;HLA-E;HLA-F;HLA-G;PKD2;SPPL2A;SPPL2C;SPPL3;TAPBP
GO_Cellular_Component_2018	lytic vacuole membrane (GO:0098852)	2	P01A_7;P02B_1	ABCA2;ABCB9;ANKFY1;AP3D1;ARL8B;ATP11A;ATP6V0A2;ATP6V0C;ATP6V1C2;ATP6V1G1;CLCN7;CTNS;GAA;GNA11;GNB1;HLA-DMA;HLA-DMB;HLA-DOA;HLA-DOB;HLA-DPA1;HLA-DPB1;HLA-DQA1;HLA-DQA2;HLA-DQB1;HLA-DQB2;HLA-DRA;HLA-DRB1;HLA-DRB5;HM13;LAMP1;LITAF;MFSD12;NAPG;NPC1;NPRL3;P2RX4;PLEKHF1;PSEN2;RAB7A;RDH14;RHEB;RILP;RPTOR;RRAGB;SCARB1;SEC13;SEH1L;SIDT2;SLC15A4;SLC26A11;SPNS2;SPNS3;SPPL3;STARD3NL;STK11IP;TLDC1;TM6SF1;TMEM…
GO_Cellular_Component_2018	Golgi cisterna membrane (GO:0032580)	1	P02B_3	GOLGA8A;GOLGA8B;GOLGA8H;GOLGA8J;GOLGA8K;GOLGA8M;GOLGA8N;GOLGA8O;GOLGA8R
GO_Cellular_Component_2018	Golgi cis cisterna (GO:0000137)	1	P02B_3	GOLGA8A;GOLGA8B;GOLGA8H;GOLGA8J;GOLGA8K;GOLGA8M;GOLGA8N;GOLGA8O;GOLGA8R
GO_Cellular_Component_2018	ficolin-1-rich granule membrane (GO:0101003)	1	P03C_1	ARL8A;ATP6AP2;ATP6V0C;C16ORF62;CD300A;CD58;CD93;CLEC4C;CLEC4D;COPB1;DSC1;DSG1;DSP;DYNC1LI1;ENPP4;FCAR;FPR1;FPR2;GAA;ITGAX;LAMP1;LAMTOR1;LGALS3;LILRA3;LILRB2;MGAM;NBEAL2;NFASC;PKP1;PRCP;PTPRN2;RAC1;RHOA;SERPINB6;SIGLEC14;SIGLEC5;SIRPA;SLC11A1;SLC2A3;TBC1D10C;TCIRG1;TMEM179B
GO_Cellular_Component_2018	ficolin-1-rich granule (GO:0101002)	1	P03C_1	A1BG;ACTR10;ACTR2;ALAD;ALDOA;AMPD3;APEH;ARL8A;ASAH1;ATG7;ATP6AP2;ATP6V0C;C16ORF62;CANT1;CAPN1;CAT;CD300A;CD58;CD93;CDK13;CLEC4C;CLEC4D;COMMD3;COMMD9;COPB1;COTL1;CRISPLD2;CSNK2B;CST3;CTSZ;DBNL;DDX3X;DERA;DSC1;DSG1;DSP;DYNC1LI1;DYNLT1;EEF1A1;ENPP4;FCAR;FGL2;FPR1;FPR2;FTH1;GAA;GLB1;GSN;GSTP1;GUSB;HMGB1;HSP90AA1;HSP90AB1;HSPA1A;HSPA1B;HSPA8;HUWE1;IDH1;IMPDH1;IMPDH2;ITGAX;LAMP1;LAMTOR1;LGALS3;LILRA3;L…
GO_Cellular_Component_2018	focal adhesion (GO:0005925)	1	P01A_6	ABCB4;ACTB;ACTG1;ACTN1;ACTN4;ACTR2;ACTR3;ADAM17;ADD1;AFAP1;AHNAK;AKAP12;ALKBH6;ANXA1;ANXA6;ARHGEF7;ARL2;ARPC1B;ARPC5;ASAP3;BSG;CALR;CAP1;CAPN1;CAPN5;CASK;CAV1;CAV2;CD151;CD44;CD59;CD81;CD99;CDC42;CDC42EP1;CFL1;CHORDC1;CLASP1;CLASP2;CLTC;CNN1;CNN2;CORO1B;CSRP1;CTNNA1;CTNNB1;CTTN;DAB2;DAG1;DCAF6;DDR2;DLC1;DNM2;DOCK7;DPP4;EFNB2;EGFR;EPB41L2;EPHA2;EZR;FBLN7;FHL2;FHL3;FLNB;FLOT2;FLRT1;FLRT2;FOCAD;G3BP…
GO_Cellular_Component_2018	lysosomal membrane (GO:0005765)	1	P01A_7	ABCB9;ANKFY1;AP3D1;ARL8B;ATP6V0A2;ATP6V0C;AZU1;CDIP1;CKAP4;CLCN7;CLEC16A;CTNS;GAA;GNA11;GNB1;HM13;LITAF;MAGT1;MFSD12;NAPG;NPRL3;P2RX4;PLEKHF1;PSEN2;RAB37;RILP;RPTOR;RRAGB;SCARB1;SEC13;SEH1L;SIDT2;SLC15A4;SLC26A11;SPNS2;SPNS3;SPPL3;TMEM8A;TPCN1;VASN;VPS33A;WDR24;WDR81
GO_Cellular_Component_2018	Golgi lumen (GO:0005796)	1	P04A_9	APP;DEFA1;DEFA3;DEFA4;DEFA5;DEFA6;DEFB1;DEFB103A;DEFB4A;F10;F7;FGF23;GAS6;GPC1;PDGFB;PROZ;SDC4;TGFB1;WNT6;WNT7B
GO_Cellular_Component_2018	integral component of plasma membrane (GO:0005887)	1	P02A_2	ABCB11;ABCB5;ABCC11;ABCC4;ABCC9;ACKR4;ACVR1;ACVR1B;ACVR1C;ACVR2A;ACVRL1;ADAM23;ADAM29;ADCY1;ADCYAP1R1;ADORA1;ADRA1B;ADRB2;AGTR1;AJAP1;ALCAM;APLNR;APP;AQP1;AQP2;AQP5;AQP6;AQP7;ART1;ASGR1;ASIC1;ATP1B4;ATP2B3;ATP2B4;ATP6V1A;ATP8B1;AVPR1A;AVPR1B;AVPR2;AXL;BACE1;BCAM;BCAP31;BDKRB1;BDKRB2;BIRC2;BMPR2;C3AR1;C5AR1;C5AR2;CADM1;CADM4;CALCRL;CASR;CCR6;CD151;CD163;CD164;CD180;CD19;CD200;CD226;CD27;CD28;CD300…
GO_Cellular_Component_2018	very-low-density lipoprotein particle (GO:0034361)	1	P11A_4	APOA1;APOA2;APOA4;APOA5;APOC3;APOL1
GO_Cellular_Component_2018	clathrin-coated endocytic vesicle membrane (GO:0030669)	1	P02B_1	AP2A2;CLTC;HLA-DPA1;HLA-DPB1;HLA-DQA1;HLA-DQA2;HLA-DQB1;HLA-DQB2;HLA-DRA;HLA-DRB1;HLA-DRB5
GO_Cellular_Component_2018	ER to Golgi transport vesicle membrane (GO:0012507)	1	P02B_1	CNIH3;HLA-DPA1;HLA-DPB1;HLA-DQA1;HLA-DQA2;HLA-DQB1;HLA-DQB2;HLA-DRA;HLA-DRB1;HLA-DRB5;LMAN1;PEF1;SEC16A;TMED2
GO_Cellular_Component_2018	pre-autophagosomal structure (GO:0000407)	1	P02B_1	ATG2B;ATG9A;C6ORF106;PIK3C3;TRAPPC8;ULK1;ULK3;VMP1
GO_Cellular_Component_2018	COPII-coated ER to Golgi transport vesicle (GO:0030134)	1	P02B_1	CNIH3;HLA-DPA1;HLA-DPB1;HLA-DQA1;HLA-DQA2;HLA-DQB1;HLA-DQB2;HLA-DRA;HLA-DRB1;HLA-DRB5;IER3IP1;LMAN1;LMAN1L;SEC16A;TMED2;TMED3
GO_Cellular_Component_2018	clathrin-coated endocytic vesicle (GO:0045334)	1	P02B_1	AP2A2;CLTC;HLA-DPA1;HLA-DPB1;HLA-DQA1;HLA-DQA2;HLA-DQB1;HLA-DQB2;HLA-DRA;HLA-DRB1;HLA-DRB5;RAB35
GO_Cellular_Component_2018	AIM2 inflammasome complex (GO:0097169)	1	P03C_2	CARD18;CASP1;CASP12;CASP4;CASP5;PYCARD
GO_Cellular_Component_2018	NLRP3 inflammasome complex (GO:0072559)	1	P03C_2	CARD18;CARD8;CASP1;CASP12;CASP4;CASP5;PYCARD
GO_Cellular_Component_2018	integral component of endoplasmic reticulum membrane (GO:0030176)	1	P08B_2	ABCB9;ANKLE2;ATF6B;DHRS9;ELOVL2;ELOVL4;ELOVL5;FITM1;G6PC2;HFE;HLA-A;HLA-B;HLA-C;HLA-DPA1;HLA-DPB1;HLA-DQA1;HLA-DQA2;HLA-DQB1;HLA-DQB2;HLA-DRA;HLA-DRB1;HLA-DRB5;HLA-E;HLA-F;HLA-G;PIGG;PIGT;SEC61A1;SGMS1;SLC35B2;SLC35B3;SLC37A1;SPPL3;SYVN1;TAP1;TAPBP;TAPT1;TM7SF2;TMEM33;WFS1;XXYLT1
GO_Cellular_Component_2018	Golgi membrane (GO:0000139)	1	P08B_2	A4GNT;ACER2;ARFGEF1;ARFGEF2;ATP2C1;B3GALNT1;B3GAT2;B3GNT4;B3GNT5;B4GALT4;B4GALT5;C1GALT1;C1GALT1C1;C3ORF58;C6ORF89;CABP1;CHST13;CHST2;CHSY1;CLVS2;COG1;COPB2;COPG1;CSGALNACT2;CYTH4;DOPEY2;DSE;ECE2;FIG4;FUT9;GALNT12;GALNT3;GALNT5;GALNT7;GALNT9;GJA1;GOLGA3;GOLGA5;GOLGB1;GOLIM4;HACE1;HFE;HID1;HLA-A;HLA-B;HLA-C;HLA-DPA1;HLA-DPB1;HLA-DQA1;HLA-DQA2;HLA-DQB1;HLA-DQB2;HLA-DRA;HLA-DRB1;HLA-DRB5;HLA-E;HLA-F…
GO_Cellular_Component_2018	Golgi subcompartment (GO:0098791)	1	P08B_2	A4GNT;ACER2;ARFGEF1;ARFGEF2;ATP2C1;ATP8A1;B3GALNT1;B3GAT2;B3GNT4;B3GNT5;B4GALT4;B4GALT5;C1GALT1;C1GALT1C1;C3ORF58;C6ORF89;CABP1;CHST13;CHST2;CHSY1;CLVS2;COG1;COPB2;COPG1;CSGALNACT2;CYTH4;DOPEY1;DOPEY2;DSE;ECE2;FIG4;FUT9;GALNT12;GALNT3;GALNT5;GALNT7;GALNT9;GCC2;GGA3;GJA1;GOLGA3;GOLGA5;GOLGB1;GOLIM4;HACE1;HFE;HLA-A;HLA-B;HLA-C;HLA-DPA1;HLA-DPB1;HLA-DQA1;HLA-DQA2;HLA-DQB1;HLA-DQB2;HLA-DRA;HLA-DRB1;H…

## Sheet: GO_Biological_Processes
Database	Enriched term	Nr. Samples	Samples	Genes
GO_Biological_Process_2018	natural killer cell activation involved in immune response (GO:0002323)	10	P03C_1;P10B_1;P08A_1;P07A_1;P02A_2;P11A_1;P09B_1;P12A_2;P08B_2;P08B_3	CD244;CORO1A;IFNA1;IFNA10;IFNA14;IFNA16;IFNA17;IFNA2;IFNA21;IFNA4;IFNA5;IFNA6;IFNA7;IFNA8;IFNB1;IFNE;IFNK;IFNW1;KLRF2;VAMP7
GO_Biological_Process_2018	response to dsRNA (GO:0043331)	9	P10B_1;P08A_1;P01A_6;P07A_1;P02A_2;P11A_1;P09B_1;P12A_2;P08B_2	IFNA1;IFNA10;IFNA14;IFNA16;IFNA17;IFNA2;IFNA21;IFNA4;IFNA5;IFNA6;IFNA7;IFNA8;IFNB1;IFNE;IFNK;IFNW1;IRAK3;PDE12;PMAIP1;RFTN1;RIOK3;SLC3A2;TICAM1;TLR3
GO_Biological_Process_2018	regulation of peptidyl-serine phosphorylation of STAT protein (GO:0033139)	9	P10B_1;P08A_1;P01A_6;P07A_1;P02A_2;P11A_1;P09B_1;P12A_2;P08B_2	IFNA1;IFNA10;IFNA14;IFNA16;IFNA17;IFNA2;IFNA21;IFNA4;IFNA5;IFNA6;IFNA7;IFNA8;IFNB1;IFNE;IFNG;IFNK;IFNW1;LIF
GO_Biological_Process_2018	positive regulation of peptidyl-serine phosphorylation of STAT protein (GO:0033141)	9	P10B_1;P08A_1;P01A_6;P07A_1;P02A_2;P11A_1;P09B_1;P12A_2;P08B_2	IFNA1;IFNA10;IFNA14;IFNA16;IFNA17;IFNA2;IFNA21;IFNA4;IFNA5;IFNA6;IFNA7;IFNA8;IFNB1;IFNE;IFNG;IFNK;IFNW1;LIF
GO_Biological_Process_2018	lymphocyte activation involved in immune response (GO:0002285)	9	P08A_1;P01A_6;P07A_1;P02A_2;P11A_1;P09B_1;P12A_2;P08B_2;P08B_3	CD1C;CD244;EIF2AK4;F2RL1;IFNA1;IFNA10;IFNA14;IFNA16;IFNA17;IFNA2;IFNA21;IFNA4;IFNA5;IFNA6;IFNA7;IFNA8;IFNB1;IFNE;IFNK;IFNW1;LCP1
GO_Biological_Process_2018	natural killer cell activation (GO:0030101)	8	P08A_1;P07A_1;P02A_2;P11A_1;P09B_1;P12A_2;P08B_2;P08B_3	BAG6;CASP8;CD2;CD244;ELF4;HNF1A;IFNA1;IFNA10;IFNA14;IFNA16;IFNA17;IFNA2;IFNA21;IFNA4;IFNA5;IFNA6;IFNA7;IFNA8;IFNB1;IFNE;IFNK;IFNW1;IL12B;IL2;IL21R;KLRK1;NCR1;NCR3;PRDX1;SLAMF7;SNX27;ULBP1;ULBP2;ULBP3
GO_Biological_Process_2018	B cell proliferation (GO:0042100)	8	P08A_1;P01A_6;P07A_1;P02A_2;P11A_1;P09B_1;P12A_2;P08B_2	BCL2;CD40;CD40LG;CD79A;CR2;CTPS1;GAPT;HSPD1;IFNA1;IFNA10;IFNA14;IFNA16;IFNA17;IFNA2;IFNA21;IFNA4;IFNA5;IFNA6;IFNA7;IFNA8;IFNB1;IFNE;IFNK;IFNW1;IL10;LEF1;MEF2C;MS4A1
GO_Biological_Process_2018	cytidine to uridine editing (GO:0016554)	7	P01A_5_;P08A_1;P07A_1;P04A_9;P11A_1;P07C_2;P08B_3	A1CF;AICDA;APOBEC1;APOBEC2;APOBEC3A;APOBEC3B;APOBEC3C;APOBEC3D;APOBEC3F;APOBEC3G;APOBEC3H
GO_Biological_Process_2018	T cell activation involved in immune response (GO:0002286)	7	P08A_1;P01A_6;P07A_1;P11A_1;P09B_1;P12A_2;P08B_2	CD1C;EIF2AK4;F2RL1;FCER1G;ICAM1;IFNA1;IFNA10;IFNA14;IFNA16;IFNA17;IFNA2;IFNA21;IFNA4;IFNA5;IFNA6;IFNA7;IFNA8;IFNB1;IFNE;IFNK;IFNW1;ITGAL;LCP1;LILRB1;SLC11A1;TNFSF18
GO_Biological_Process_2018	lymphocyte proliferation (GO:0046651)	7	P08A_1;P07A_1;P02A_2;P11A_1;P09B_1;P12A_2;P08B_2	BCL2;CD40;CD40LG;CD79A;CR2;CTPS1;ELF4;HELLS;HSPD1;IFNA1;IFNA10;IFNA14;IFNA16;IFNA17;IFNA2;IFNA21;IFNA4;IFNA5;IFNA6;IFNA7;IFNA8;IFNB1;IFNE;IFNK;IFNW1;IL10;MEF2C;MS4A1;MSN;PIK3CG;PPP3CB;TNFRSF4;TNFSF14
GO_Biological_Process_2018	response to exogenous dsRNA (GO:0043330)	7	P08A_1;P01A_6;P07A_1;P11A_1;P09B_1;P12A_2;P08B_2	CAV1;COLEC12;DDX58;DHX9;FLOT1;IFIH1;IFIT1;IFNA1;IFNA10;IFNA14;IFNA16;IFNA17;IFNA2;IFNA21;IFNA4;IFNA5;IFNA6;IFNA7;IFNA8;IFNB1;IFNE;IFNK;IFNW1;IRAK3;MUL1;PQBP1;RALB;RFTN1;SLC3A2;TICAM1;TLR3;TMEM173
GO_Biological_Process_2018	DNA cytosine deamination (GO:0070383)	6	P01A_5_;P08A_1;P07A_1;P04A_9;P11A_1;P07C_2	APOBEC3A;APOBEC3C;APOBEC3D;APOBEC3F;APOBEC3G;APOBEC3H
GO_Biological_Process_2018	B cell differentiation (GO:0030183)	6	P08A_1;P01A_6;P07A_1;P11A_1;P09B_1;P12A_2	ADAM17;AICDA;BLNK;CD79A;CEBPG;CLCF1;DNAJB9;HDAC5;HDAC9;HHEX;IFNA1;IFNA10;IFNA14;IFNA16;IFNA17;IFNA2;IFNA21;IFNA4;IFNA5;IFNA6;IFNA7;IFNA8;IFNB1;IFNE;IFNK;IFNW1;IL11;ITGA4;JAK3;KIT;KLF6;LYL1;MSH2;NFAM1;NHEJ1;PLCG2;RAG1;RAG2;TCF3;TPD52;VCAM1
GO_Biological_Process_2018	regulation of type I interferon-mediated signaling pathway (GO:0060338)	6	P08A_1;P07A_1;P11A_1;P09B_1;P12A_2;P08B_2	CACTIN;CDC37;FADD;HSP90AB1;IFNA1;IFNA10;IFNA14;IFNA16;IFNA17;IFNA2;IFNA21;IFNA4;IFNA5;IFNA6;IFNA7;IFNA8;IFNAR1;IFNAR2;IFNB1;JAK1;NLRC5;PTPN1;PTPN11;PTPN6;TYK2;WNT5A;ZBP1
GO_Biological_Process_2018	lymphocyte chemotaxis (GO:0048247)	5	P02B_3;P01A_4;P01A_6;P11A_1;P06B_1	ADAM8;CCL1;CCL11;CCL13;CCL14;CCL15;CCL16;CCL17;CCL18;CCL19;CCL2;CCL20;CCL21;CCL22;CCL23;CCL24;CCL26;CCL3;CCL3L1;CCL4;CCL4L1;CCL5;CCL7;CCL8;CH25H;CKLF;CX3CL1;CXCL10;CXCL11;CXCL13;CXCL16;CXCL9;CYP7B1;DEFA1;GAS6;HSD3B7;PIK3CG;SAA1;XCL1;XCL2
GO_Biological_Process_2018	chemokine-mediated signaling pathway (GO:0070098)	5	P02B_3;P01A_4;P01A_6;P06B_1;P03C_2	ACKR3;CCL1;CCL11;CCL13;CCL14;CCL15;CCL16;CCL17;CCL18;CCL19;CCL2;CCL20;CCL21;CCL22;CCL23;CCL24;CCL26;CCL3;CCL3L1;CCL4;CCL4L1;CCL5;CCL7;CCL8;CCR1;CCR2;CX3CL1;CXCL1;CXCL10;CXCL11;CXCL12;CXCL13;CXCL2;CXCL3;CXCL5;CXCL6;CXCL9;FOXC1;GPR35;GPR75;PF4;PF4V1;PPBP;PTK2B;XCL1;XCL2
GO_Biological_Process_2018	sensory perception of chemical stimulus (GO:0007606)	5	P03C_1;P04A_2;P02A_2;P09C_2;P04C_3	ADCY3;BEST2;C5AR1;CD36;DRD2;GFY;GNAL;GNAS;MKKS;OBP2A;OBP2B;OMP;OR10A2;OR10A3;OR10A4;OR10A5;OR10A6;OR10A7;OR10AD1;OR10AG1;OR10C1;OR10G2;OR10G3;OR10G4;OR10G7;OR10G8;OR10G9;OR10J1;OR10J3;OR10K1;OR10K2;OR10P1;OR10Q1;OR10R2;OR10S1;OR10T2;OR10V1;OR10W1;OR10Z1;OR11L1;OR12D2;OR12D3;OR13A1;OR13C2;OR13C3;OR13C4;OR13C5;OR13C8;OR13C9;OR13D1;OR13G1;OR13H1;OR13J1;OR14A16;OR14C36;OR14I1;OR14J1;OR1B1;OR1C1;OR1I1…
GO_Biological_Process_2018	sensory perception of smell (GO:0007608)	5	P03C_1;P04A_2;P02A_2;P09C_2;P04C_3	ADCY3;BEST2;DRD2;GFY;GNAL;MKKS;OBP2B;OMP;OR10A2;OR10A3;OR10A4;OR10A5;OR10A6;OR10A7;OR10AD1;OR10AG1;OR10C1;OR10G2;OR10G3;OR10G4;OR10G7;OR10G8;OR10G9;OR10P1;OR10Q1;OR10S1;OR10V1;OR10W1;OR11L1;OR13A1;OR13C2;OR13C3;OR13C4;OR13C5;OR13C8;OR13C9;OR13D1;OR13H1;OR13J1;OR14A16;OR14C36;OR14I1;OR14J1;OR1C1;OR1Q1;OR2A1;OR2A12;OR2A14;OR2A2;OR2A5;OR2AE1;OR2AG1;OR2AG2;OR2AK2;OR2B11;OR2B2;OR2B3;OR2B6;OR2C1;OR2C3;…
GO_Biological_Process_2018	base conversion or substitution editing (GO:0016553)	5	P01A_5_;P08A_1;P04A_9;P07C_2;P08B_3	A1CF;ADAR;ADARB1;AICDA;APOBEC1;APOBEC2;APOBEC3A;APOBEC3B;APOBEC3C;APOBEC3D;APOBEC3F;APOBEC3G;APOBEC3H;METTL3;NUDT16
GO_Biological_Process_2018	DNA deamination (GO:0045006)	5	P01A_5_;P08A_1;P04A_9;P11A_1;P07C_2	APOBEC3A;APOBEC3C;APOBEC3D;APOBEC3F;APOBEC3G;APOBEC3H;EXOSC5;EXOSC6
GO_Biological_Process_2018	eosinophil chemotaxis (GO:0048245)	4	P02B_3;P01A_4;P01A_6;P06B_1	CCL1;CCL11;CCL13;CCL14;CCL15;CCL16;CCL18;CCL2;CCL23;CCL24;CCL26;CCL3;CCL3L1;CCL4;CCL4L1;CCL5;CCL7;CCL8;CX3CL1;SCG2;XCL1;XCL2
GO_Biological_Process_2018	eosinophil migration (GO:0072677)	4	P02B_3;P01A_4;P01A_6;P06B_1	CCL1;CCL11;CCL13;CCL14;CCL15;CCL16;CCL18;CCL2;CCL23;CCL24;CCL26;CCL3;CCL3L1;CCL4;CCL4L1;CCL5;CCL7;CCL8;CX3CL1;SCG2;XCL1;XCL2
GO_Biological_Process_2018	response to interferon-gamma (GO:0034341)	4	P02B_3;P01A_4;P01A_6;P10A_1	AQP4;BST2;CALCOCO2;CASP1;CCL1;CCL11;CCL13;CCL14;CCL15;CCL16;CCL17;CCL18;CCL19;CCL2;CCL21;CCL22;CCL23;CCL24;CCL26;CCL3;CCL3L1;CCL4;CCL4L1;CCL5;CCL7;CCL8;CX3CL1;CXCL16;DAPK3;GBP6;GCH1;IFITM1;IFITM2;IFITM3;IL12RB1;IL23R;IRF8;KYNU;LGALS9;MEFV;NUB1;PDE12;RPL13A;SLC11A1;SLC26A6;STAT1;SYNCRIP;TDGF1;WNT5A;XCL1;XCL2
GO_Biological_Process_2018	inflammatory response (GO:0006954)	4	P02B_3;P01A_4;P01A_6;P06B_1	ADAM8;ADORA1;ADORA2A;AFAP1L2;AIMP1;ANXA1;AOAH;AOC3;APOL3;AZU1;BLNK;C3AR1;C5AR1;C5AR2;CARD18;CCL1;CCL11;CCL13;CCL14;CCL15;CCL16;CCL17;CCL18;CCL19;CCL2;CCL20;CCL21;CCL22;CCL23;CCL24;CCL26;CCL3;CCL3L1;CCL4;CCL4L1;CCL5;CCL7;CCL8;CCR7;CCRL2;CD180;CD27;CD40LG;CD6;CDO1;CHI3L1;CHUK;CRH;CRHBP;CRP;CSF1R;CX3CL1;CXCL1;CXCL10;CXCL11;CXCL13;CXCL2;CXCL3;CXCL5;CXCL6;CXCL9;CXCR2;CXCR4;CYBA;CYBB;CYP4F11;DHX8;DLC1;…
GO_Biological_Process_2018	regulation of cellular macromolecule biosynthetic process (GO:2000112)	4	P10B_1;P08A_1;P06A_1;P03C_2	ABCG1;ABL1;ACVR1B;ACVR2B;ACVRL1;AHR;AIRE;ANKRD17;ANKRD30A;APBB2;ARNTL;ARNTL2;ASCC1;ASCC2;ATF2;ATF4;ATF5;ATF7;ATRX;ATXN2;BAZ2A;BAZ2B;BCL11A;BCL11B;BHLHE40;BPTF;BRCA2;BRDT;CALR;CARM1;CCDC88A;CDC123;CDK11A;CEBPB;CELSR2;CHD7;CHEK2;CLOCK;CNBP;CNOT8;CREBBP;CREM;CRX;CTR9;CYFIP2;DACH1;DACH2;DAXX;DDIT3;DDX25;DDX6;DLX4;DNM2;DSCC1;E2F1;EDF1;EFEMP1;EHMT2;EIF2A;EIF2B4;EIF4E;ELAVL2;ENG;ERC1;ESR1;ESRRA;EZH2;FAD…
GO_Biological_Process_2018	regulation of gene expression (GO:0010468)	4	P10B_1;P08A_1;P06A_1;P03C_2	ABCG1;ABL1;ACTA2;ACTG2;ACVR1B;ACVR2B;ACVRL1;ADTRP;AES;AGGF1;AGR2;AHNAK;AHNAK2;AHR;AIRE;AKAP8L;AKR1B1;AKT1;ALPK3;AMH;ANK2;ANK3;ANKRD30A;ANXA7;APBB2;APLN;ARNTL;ARNTL2;ASCC1;ASCC2;ATF2;ATF4;ATF5;ATF7;ATM;ATRAID;ATRX;AZU1;BAZ2A;BAZ2B;BCL11A;BCL11B;BHLHE40;BMI1;BPTF;BRCA1;BRCA2;BRDT;C1QTNF1;CALCOCO1;CALR;CARM1;CCL3;CCR1;CD28;CD3E;CDK1;CDK10;CDK11A;CDK2;CDK3;CDK4;CEBPB;CELF1;CELSR2;CHD7;CHEK2;CITED1;CI…
GO_Biological_Process_2018	regulation of nucleic acid-templated transcription (GO:1903506)	4	P10B_1;P08A_1;P06A_1;P03C_2	ABCG1;ABL1;ACTN4;ACVR1B;ACVR2B;ACVRL1;AHR;AIRE;ANKRD30A;APBB2;ARNTL;ARNTL2;ASCC1;ASCC2;ATF2;ATF4;ATF5;ATF7;ATRX;BAZ2A;BAZ2B;BCL11A;BCL11B;BHLHE40;BPTF;BRCA2;BRDT;CALR;CARM1;CDK11A;CEBPB;CELSR2;CHD7;CHEK2;CLOCK;CNBP;CNOT8;CREBBP;CREM;CRX;CTR9;DACH1;DACH2;DAXX;DDIT3;DLX4;DNM2;E2F1;EDF1;EFEMP1;ELAVL2;ENG;ERC1;ESR1;ESRRA;EZH2;FADS1;FOXC1;FOXK2;FOXN4;FOXO4;FZD7;GCFC2;GLI4;GTF2IRD1;HCLS1;HES6;HINFP;HIV…
GO_Biological_Process_2018	regulation of transposition (GO:0010528)	4	P01A_5_;P08A_1;P11A_1;P07C_2	APOBEC3A;APOBEC3B;APOBEC3C;APOBEC3D;APOBEC3F;APOBEC3G;APOBEC3H;DDX4;PIWIL1
GO_Biological_Process_2018	negative regulation of single stranded viral RNA replication via double stranded DNA intermediate (GO:0045869)	4	P01A_5_;P08A_1;P07A_1;P07C_2	APOBEC3C;APOBEC3D;APOBEC3F;APOBEC3G;APOBEC3H;HMGA2
GO_Biological_Process_2018	negative regulation of transposition (GO:0010529)	4	P01A_5_;P08A_1;P11A_1;P07C_2	APOBEC3A;APOBEC3B;APOBEC3C;APOBEC3D;APOBEC3F;APOBEC3G;APOBEC3H;DDX4;PIWIL1;ZNF91
GO_Biological_Process_2018	lymphocyte differentiation (GO:0030098)	4	P08A_1;P11A_1;P09B_1;P12A_2	AICDA;BLNK;CD4;CLCF1;DLL4;DNAJB9;HDAC9;HHEX;HNF1A;IFNA1;IFNA10;IFNA14;IFNA16;IFNA17;IFNA2;IFNA21;IFNA4;IFNA5;IFNA6;IFNA7;IFNA8;IFNB1;IFNE;IFNK;IFNW1;IKZF1;IL11;JAK3;KIT;LEP;LEPR;LFNG;LYL1;NFAM1;PLCG2;TCF3;TPD52;TXK
GO_Biological_Process_2018	positive regulation of peptidyl-serine phosphorylation (GO:0033138)	4	P08A_1;P07A_1;P11A_1;P12A_2	ARAF;AXIN1;CALCR;CAMK1;CAV1;CMC4;CREBL2;EIF4G1;HDAC6;IFNA1;IFNA10;IFNA14;IFNA16;IFNA17;IFNA2;IFNA21;IFNA4;IFNA5;IFNA6;IFNA7;IFNA8;IFNB1;IFNE;IFNG;IFNK;IFNW1;IL11;IRGM;LIF;OPRD1;OSM;PAK1;PDCD10;RAF1;RIPK2;RPTOR;STK4;TCL1A;TCL1B;TENM1;TERF2IP
GO_Biological_Process_2018	B cell activation (GO:0042113)	4	P08A_1;P01A_6;P11A_1;P12A_2	ADAM17;AKAP17A;BANK1;BLNK;CASP8;CD79A;CEBPG;CHRNA4;CLCF1;CTPS1;DNAJB9;FCRL1;HDAC5;HDAC9;HHEX;HSPD1;IFNA1;IFNA10;IFNA14;IFNA16;IFNA17;IFNA2;IFNA21;IFNA4;IFNA5;IFNA6;IFNA7;IFNA8;IFNB1;IFNE;IFNK;IFNW1;IL11;ITGA4;JAK3;LAT2;LAX1;LEF1;LYL1;MEF2C;MS4A1;MSH2;NFAM1;NHEJ1;PLCG2;PRKCB;RAG1;RAG2;TCF3;TPD52;VCAM1;ZAP70
GO_Biological_Process_2018	cellular response to type I interferon (GO:0071357)	4	P08A_1;P12A_2;P08B_2;P08B_3	ADAR;HFE;HLA-A;HLA-B;HLA-C;HLA-E;HLA-F;HLA-G;IFI27;IFI35;IFNA1;IFNA10;IFNA14;IFNA16;IFNA17;IFNA2;IFNA21;IFNA4;IFNA5;IFNA6;IFNA7;IFNA8;IFNAR1;IFNAR2;IFNB1;IRAK1;IRF2;IRF4;IRF5;IRF7;IRF8;IRF9;ISG15;ISG20;MX1;MX2;OAS1;OAS2;OAS3;OASL;PSMB8;RSAD2;SP100;STAT1;STAT2
GO_Biological_Process_2018	type I interferon signaling pathway (GO:0060337)	4	P08A_1;P12A_2;P08B_2;P08B_3	ADAR;HFE;HLA-A;HLA-B;HLA-C;HLA-E;HLA-F;HLA-G;IFI27;IFI35;IFNA1;IFNA10;IFNA14;IFNA16;IFNA17;IFNA2;IFNA21;IFNA4;IFNA5;IFNA6;IFNA7;IFNA8;IFNAR1;IFNAR2;IFNB1;IRAK1;IRF2;IRF4;IRF5;IRF7;IRF8;IRF9;ISG15;ISG20;MX1;MX2;OAS1;OAS2;OAS3;OASL;PSMB8;RSAD2;SP100;STAT1;STAT2
GO_Biological_Process_2018	response to interleukin-1 (GO:0070555)	3	P02B_3;P01A_4;P11A_1	ADAMTS12;AES;CACTIN;CCL1;CCL11;CCL13;CCL14;CCL15;CCL16;CCL17;CCL18;CCL2;CCL20;CCL22;CCL23;CCL3;CCL3L1;CCL4;CCL4L1;CCL5;CCL7;CCL8;CITED1;CX3CL1;IGBP1;IL1R1;IRAK3;LGALS9;MYLK3;PYCARD;TRAF6;UPF1
GO_Biological_Process_2018	regulation of sodium ion transmembrane transport (GO:1902305)	3	P10B_1;P06A_1;P03C_2	BPIFA1;CAMK2D;CAV3;COMMD1;DLG1;FGF12;FXYD1;FXYD2;FXYD3;FXYD4;FXYD5;FXYD6;FXYD6-FXYD2;FXYD7;GPD1L;NANOS1;PTPN3;SCN1B;SCN2B;SCN3B;SCN4B;SCN5A;SLMAP;SNTA1;UTRN;YWHAH
GO_Biological_Process_2018	regulation of transcription, DNA-templated (GO:0006355)	3	P08A_1;P06A_1;P03C_2	ABCA2;ABCG1;ACTL6A;ACVR1;ACVR2B;ADIPOQ;AES;AFAP1L2;AHR;AIRE;AKR1B1;AKT1;ALX1;ANKRD1;ANKRD2;ANKRD30A;ANKRD49;ANXA4;APBB2;APOE;ARHGAP35;ARHGEF11;ARID5A;ARID5B;ASCC1;ASCC2;ASCL4;ATAD2;ATF2;ATF4;ATF5;ATMIN;ATOH8;ATRX;AXIN1;BAMBI;BARHL1;BARX2;BATF2;BAZ2B;BBS7;BCL11A;BCL11B;BCL3;BCL6;BCL7A;BCLAF1;BHLHE40;BLM;BMP10;BRCA2;BRD2;BRD3;BRD4;BRD7;BRMS1;BRPF1;BRWD1;BRWD3;BTAF1;BTRC;C11ORF84;CALR;CAMK2D;CAMK4;C…
GO_Biological_Process_2018	T cell activation (GO:0042110)	3	P08A_1;P11A_1;P12A_2	ADA;CD7;FOXP3;ICOSLG;IFNA1;IFNA10;IFNA14;IFNA16;IFNA17;IFNA2;IFNA21;IFNA4;IFNA5;IFNA6;IFNA7;IFNA8;IFNB1;IFNE;IFNK;IFNW1;KIT;LAT;LFNG;MSN;NCK2;PIK3CG;PPP3CB;PRLR;TREML2;TXK
GO_Biological_Process_2018	regulation of cytokine-mediated signaling pathway (GO:0001959)	3	P07A_1;P11A_1;P09B_1	CBFB;CD74;CDC37;CHUK;CYLD;ELF1;IFNA1;IFNA10;IFNA14;IFNA16;IFNA17;IFNA2;IFNA21;IFNA4;IFNA5;IFNA6;IFNA7;IFNA8;IFNB1;IFNG;IKBKG;IL36RN;IL7;IRAK1;IRAK2;IRAK3;JAK1;JAK2;LIFR;PALM3;PIAS1;PTPN11;PTPN6;PYCARD;RIPK1;SOCS1;SOCS3;SPHK1;SPPL2A;TAX1BP1;TNFRSF1A;TRADD;TRAF1;TYK2;UBA52
GO_Biological_Process_2018	cellular response to zinc ion (GO:0071294)	3	P11A_1;P09B_1;P04B_1	GLRA2;HVCN1;MT1A;MT1B;MT1E;MT1F;MT1G;MT1H;MT1M;MT1X;MT2A;MT3;MT4
GO_Biological_Process_2018	cellular response to copper ion (GO:0071280)	3	P11A_1;P09B_1;P04B_1	AOC1;AQP1;HSF1;MT1A;MT1B;MT1E;MT1F;MT1G;MT1H;MT1M;MT1X;MT2A;MT3;MT4
GO_Biological_Process_2018	cellular response to cadmium ion (GO:0071276)	3	P11A_1;P09B_1;P04B_1	CHUK;EGFR;HSF1;MAPK3;MAPK8;MT1A;MT1B;MT1E;MT1F;MT1G;MT1H;MT1M;MT1X;MT2A;MT3;MT4
GO_Biological_Process_2018	response to zinc ion (GO:0010043)	3	P11A_1;P09B_1;P04B_1	GLRA2;HVCN1;MT1A;MT1B;MT1E;MT1F;MT1G;MT1H;MT1M;MT1X;MT2A;MT3;MT4;SLC30A10;SLC30A4;SLC30A8;ZACN
GO_Biological_Process_2018	keratinocyte differentiation (GO:0030216)	3	P09C_2;P08B_1;P08B_3	AKR1C3;CASP3;CDSN;CERS3;CLIC4;CSTA;DSP;EPHA2;EVPL;FLG;IVL;JAG1;KRT10;KRT16;LCE1A;LCE1B;LCE1C;LCE1D;LCE1E;LCE1F;LCE2A;LCE2B;LCE2C;LCE2D;LCE3A;LCE3B;LCE3C;LCE3D;LCE3E;LCE4A;LCE5A;LELP1;LOR;MBD4;PIP5K1A;PRR9;S100A7;SPRR1A;SPRR1B;SPRR2A;SPRR2B;SPRR2D;SPRR2E;SPRR2F;SPRR2G;SPRR3;SPRR4;ST14;TGM1;TXNIP;WNT16
GO_Biological_Process_2018	epidermal cell differentiation (GO:0009913)	3	P09C_2;P08B_1;P08B_3	AKR1C3;CASP3;CDSN;CERS3;CLIC4;CSTA;DSP;EPHA2;ERCC2;ERCC3;EVPL;FLG;GLI1;HDAC1;IVL;JAG1;KRT10;KRT16;LCE1A;LCE1B;LCE1C;LCE1D;LCE1E;LCE1F;LCE2A;LCE2B;LCE2C;LCE2D;LCE3A;LCE3B;LCE3C;LCE3D;LCE3E;LCE4A;LCE5A;LELP1;LOR;MBD4;PIP5K1A;PITX2;PRR9;S100A7;SPRR1A;SPRR1B;SPRR2A;SPRR2B;SPRR2D;SPRR2E;SPRR2F;SPRR2G;SPRR3;SPRR4;ST14;TGM1;TXNIP;USH2A;WNT16
GO_Biological_Process_2018	peptide cross-linking (GO:0018149)	3	P09C_2;P08B_1;P08B_3	ABCA7;COL3A1;CSTA;DSP;EVPL;F13A1;FLG;IVL;KRT1;KRT10;KRT2;LCE1A;LCE1B;LCE1C;LCE1D;LCE1E;LCE1F;LCE2A;LCE2B;LCE2C;LCE2D;LCE3A;LCE3B;LCE3C;LCE3D;LCE3E;LCE4A;LCE5A;LELP1;LOR;NDNF;PRR9;SPRR1A;SPRR1B;SPRR2A;SPRR2B;SPRR2D;SPRR2E;SPRR2F;SPRR3;SPRR4;TGM1
GO_Biological_Process_2018	skin development (GO:0043588)	3	P09C_2;P08B_1;P08B_3	AKR1C3;ASCL4;ASPRV1;ATP7A;CASP3;CDSN;CERS3;CLDN1;CLDN4;CLIC4;COL1A1;COL3A1;COL5A1;COL5A2;CSTA;DHCR24;DSP;EPHA2;ERRFI1;EVPL;FLG;FLG2;HRNR;ITGA3;ITGB4;IVL;JAG1;KRT10;KRT16;KRT9;LCE1A;LCE1B;LCE1C;LCE1D;LCE1E;LCE1F;LCE2A;LCE2B;LCE2C;LCE2D;LCE3A;LCE3B;LCE3C;LCE3D;LCE3E;LCE4A;LCE5A;LELP1;LOR;MBD4;MET;PDGFA;PIP5K1A;PRR9;RPTN;S100A7;SFN;SPRR1A;SPRR1B;SPRR2A;SPRR2B;SPRR2D;SPRR2E;SPRR2F;SPRR2G;SPRR3;SPRR4;…
GO_Biological_Process_2018	monocyte chemotaxis (GO:0002548)	2	P02B_3;P01A_4	CCL1;CCL11;CCL13;CCL14;CCL15;CCL16;CCL18;CCL2;CCL23;CCL3;CCL3L1;CCL4;CCL4L1;CCL5;CCL7;CCL8;RPS19
GO_Biological_Process_2018	neutrophil chemotaxis (GO:0030593)	2	P02B_3;P01A_4	CCL1;CCL11;CCL13;CCL14;CCL15;CCL16;CCL18;CCL2;CCL23;CCL3;CCL3L1;CCL4;CCL4L1;CCL5;CCL7;CCL8;SAA1
GO_Biological_Process_2018	granulocyte chemotaxis (GO:0071621)	2	P02B_3;P01A_4	CCL1;CCL11;CCL13;CCL14;CCL15;CCL16;CCL18;CCL2;CCL23;CCL3;CCL3L1;CCL4;CCL4L1;CCL5;CCL7;CCL8;SAA1
GO_Biological_Process_2018	neutrophil migration (GO:1990266)	2	P02B_3;P01A_4	CCL1;CCL11;CCL13;CCL14;CCL15;CCL16;CCL18;CCL2;CCL23;CCL3;CCL3L1;CCL4;CCL4L1;CCL5;CCL7;CCL8;SAA1
GO_Biological_Process_2018	cellular response to interleukin-1 (GO:0071347)	2	P02B_3;P11A_1	ADAMTS12;CACTIN;CCL1;CCL11;CCL13;CCL14;CCL15;CCL16;CCL17;CCL18;CCL2;CCL20;CCL22;CCL23;CCL3;CCL3L1;CCL4;CCL4L1;CCL5;CCL7;CCL8;CX3CL1;IL1A;IL1B;IL1R1;IL1R2;IL1RN;IRAK3;MAP3K7;MAPK3;MYLK3;NOD2;PSMB10;PSMB11;PSMB5;PSMD11;PSMD6;PSMD7;PSME1;PSME2;PYCARD;RBX1;RIPK2;TAB1;TRAF6
GO_Biological_Process_2018	regulation of natural killer cell chemotaxis (GO:2000501)	2	P02B_3;P01A_4	CCL2;CCL3;CCL4;CCL5;CCL7
GO_Biological_Process_2018	cellular response to interferon-gamma (GO:0071346)	2	P02B_3;P01A_4	CCL1;CCL11;CCL13;CCL14;CCL15;CCL16;CCL18;CCL2;CCL23;CCL3;CCL3L1;CCL4;CCL4L1;CCL5;CCL7;CCL8;CD44;IFI30;IL12RB1;IRF3;IRF4;IRF9;LGALS9;MID1;PML;PRKCD;PTAFR;RPL13A
GO_Biological_Process_2018	positive regulation of GTPase activity (GO:0043547)	2	P02B_3;P01A_4	ANAPC2;ARHGAP23;ASAP3;CCL1;CCL11;CCL13;CCL14;CCL15;CCL16;CCL18;CCL2;CCL23;CCL3;CCL3L1;CCL4;CCL4L1;CCL5;CCL7;CCL8;CCR7;CORO1C;EPHA2;ERBB2;LIMS1;NF1;NTRK3;RAB3GAP1;RAP1GAP;RASGRP1;RUNDC1;SYDE1;SYDE2;TBC1D17;TBC1D21;TBC1D28;TBC1D3;TBC1D3B;TBC1D3C;TBC1D3F;TBC1D3G;TBC1D3H;TBC1D8
GO_Biological_Process_2018	calcium ion homeostasis (GO:0055074)	2	P02B_3;P01A_4	ATP13A1;ATP13A2;ATP2A2;ATP2C1;CCL1;CCL11;CCL13;CCL14;CCL15;CCL23;CCL3;CCL5;CCL7;CCL8;CHERP;CHRNA7;CSRP3;DMPK;SLC8A2;TMEM203;TMTC2;TRPV4
GO_Biological_Process_2018	regulation of GTPase activity (GO:0043087)	2	P02B_3;P01A_4	ARHGAP23;ARHGAP35;ASAP3;CCL1;CCL11;CCL13;CCL14;CCL15;CCL16;CCL18;CCL2;CCL23;CCL3;CCL3L1;CCL4;CCL4L1;CCL5;CCL7;CCL8;EPHA5;ERBB2;FICD;GMIP;GPSM1;LIMS1;NF1;PLXNA1;PLXND1;PRKG1;PROM2;RAB3GAP1;RAP1GAP;RASGRP1;RASIP1;RCC2;SYDE1;SYDE2
GO_Biological_Process_2018	epoxygenase P450 pathway (GO:0019373)	2	P01A_4;P04A_9	CYP1A1;CYP1A2;CYP2A13;CYP2A6;CYP2A7;CYP2B6;CYP2F1;CYP2S1;CYP4F12;CYP4F2
GO_Biological_Process_2018	epidermis development (GO:0008544)	2	P01A_4;P09C_2	ALDH3A2;ATP2A2;ATP2C1;BNC1;CALML5;CASP14;CRABP2;DSP;ELF3;FLG;FLG2;FLOT2;FOXN1;GJB5;GLI1;GRHL3;HDAC1;HRNR;KLK14;KLK5;KLK7;KRT14;KRT15;KRT16;KRT17;KRT2;KRT31;KRT32;KRT34;KRT5;KRT83;KRT85;KRT9;LAMB3;LAMC2;LCE2B;NTF4;PLOD1;POU2F3;RPTN;S100A7;SCEL;SPRR1A;SPRR1B;SPRR2A;SPRR2B;SPRR2D;SPRR2E;SPRR2F;SPRR2G;SPRR3
GO_Biological_Process_2018	complement receptor mediated signaling pathway (GO:0002430)	2	P01A_4;P02C_1	C5AR1;C5AR2;FPR1;FPR2;FPR3;GPLD1;GPR32
GO_Biological_Process_2018	detection of chemical stimulus involved in sensory perception of smell (GO:0050911)	2	P02C_2_;P07A_1	OR7A10;OR7A17;OR7A5;OR7C1;OR7C2;OR7D2;OR7D4;OR7E24;OR7G1;OR7G2;OR7G3
GO_Biological_Process_2018	membrane disruption in other organism (GO:0051673)	2	P02C_2_;P06B_1	DEFA1;DEFA3;DEFA4;DEFA5;DEFA6;DEFB118;GSDMD;RNASE7
GO_Biological_Process_2018	cellular glucuronidation (GO:0052695)	2	P04A_8_;P06B_1	UGT1A1;UGT1A10;UGT1A4;UGT1A6;UGT1A7;UGT1A8;UGT2A1;UGT2A3;UGT2B15;UGT2B17;UGT2B28;UGT2B4;UGT2B7
GO_Biological_Process_2018	glucuronate metabolic process (GO:0019585)	2	P04A_8_;P06B_1	UGT1A1;UGT1A10;UGT1A4;UGT1A6;UGT1A7;UGT2A1;UGT2A3;UGT2B15;UGT2B17;UGT2B4;UGT2B7
GO_Biological_Process_2018	cellular response to cytokine stimulus (GO:0071345)	2	P01A_6;P11A_1	ADAMTS12;ANKRD1;ANXA1;AQP4;AXL;BAG4;BIRC5;BRCA1;CACTIN;CASP1;CBL;CCL1;CCL11;CCL13;CCL14;CCL15;CCL16;CCL17;CCL18;CCL19;CCL2;CCL20;CCL21;CCL22;CCL23;CCL24;CCL26;CCL3;CCL3L1;CCL4;CCL4L1;CCL5;CCL7;CCL8;CCND1;CCR1;CCR2;CCR5;CCR7;CDC34;CEBPD;CHAD;CHI3L1;CHUK;CISH;CLCF1;CNTF;CNTFR;COL1A2;CRHBP;CRK;CRKL;CSF1R;CSF2RB;CSF3;CSF3R;CTF1;CX3CL1;CXCL1;CXCL10;CXCL2;CXCR4;DAPK3;DCSTAMP;DHX9;DOCK8;DPYSL3;DUOX2;EDN…
GO_Biological_Process_2018	cytokine-mediated signaling pathway (GO:0019221)	2	P01A_6;P11A_1	ACKR3;ADAM17;ADIPOR1;AIP;ANXA1;BAG4;BIRC2;BIRC5;BOLA2;BST2;BTRC;CA1;CAMK2A;CAMK2B;CAMK2D;CAMK2G;CASP1;CBL;CCL1;CCL11;CCL13;CCL14;CCL15;CCL16;CCL17;CCL18;CCL19;CCL2;CCL20;CCL21;CCL22;CCL23;CCL24;CCL26;CCL3;CCL3L1;CCL4;CCL4L1;CCL5;CCL7;CCL8;CCND1;CCR1;CCR2;CCR5;CD300LF;CD44;CDC42;CDIP1;CEACAM1;CEBPD;CFL1;CHAD;CHUK;CIITA;CISH;CLCF1;CNN2;CNTF;CNTFR;COL1A2;CRK;CRKL;CSF1R;CSF2RB;CSF3;CSF3R;CTF1;CTR9;CX…
GO_Biological_Process_2018	negative regulation of endopeptidase activity (GO:0010951)	2	P04A_2;P02A_2	AGT;AKT1;BIN1;CR1;CST1;CST11;CST2;CST3;CST4;CST5;CST7;CST8;CST9;CST9L;CSTL1;GAPDH;HMSD;IFI16;MT3;RECK;SERPINA1;SERPINA10;SERPINA11;SERPINA12;SERPINA3;SERPINA4;SERPINA5;SERPINA6;SERPINA9;SERPINB1;SERPINB10;SERPINB12;SERPINB13;SERPINB2;SERPINB3;SERPINB4;SERPINB5;SERPINB6;SERPINB7;SERPINB8;SERPINB9;SERPIND1;SERPING1;SERPINI1;SERPINI2;SORL1;SPINK1;SPINK13;SPINK14;SPINK7;SPINK9;SPOCK1;SPOCK3;TIMP4
GO_Biological_Process_2018	regulation of cysteine-type endopeptidase activity (GO:2000116)	2	P04A_2;P04B_1	AIM2;BIRC2;BIRC3;CST1;CST11;CST2;CST3;CST4;CST5;CST7;CST8;CST9;CST9L;CSTL1;IFI16;MEFV;MT3
GO_Biological_Process_2018	positive regulation of chemotaxis (GO:0050921)	2	P04A_2;P03C_2	CCL19;CCL21;CDH13;CXCL1;CXCL10;CXCL11;CXCL13;CXCL2;CXCL3;CXCL5;CXCL6;CXCL9;KDR;NTRK3;PF4;PF4V1;PPBP;PPM1F;PRKD2;SEMA5A;STX4;TGFB1;VEGFA
GO_Biological_Process_2018	flavonoid glucuronidation (GO:0052696)	2	P04A_9;P02B_1	UGT1A1;UGT1A10;UGT1A4;UGT1A6;UGT1A7;UGT1A8
GO_Biological_Process_2018	nervous system development (GO:0007399)	2	P02A_2;P08B_1	ADAM23;ADORA1;AHI1;ANKLE2;APBA1;ARHGAP26;ATN1;ATXN3;AVIL;BARX1;BCAN;BCL11A;BPNT1;BTBD2;BTBD3;CABLES1;CAMK2A;CBLN1;CDH1;CDH16;CDK5;CDK5RAP2;CHAC1;CHD7;CHRM2;CHRM3;CNTFR;CRIM1;CSPG5;CTF1;DACT1;DAGLA;DBNL;DCHS1;DCTN1;DLG2;DLG4;DNM3;DOC2A;DRD1;DRD2;DSCAML1;DVL1;EFNA5;EFNB3;EIF2B2;ENC1;EPHB1;ERBB3;ERBB4;FABP7;FEZ2;FGF11;FGF13;FGFR4;FLRT3;FMR1;FXR1;FXR2;FYN;FZD5;GBA2;GDA;GDF11;GDNF;GFRA3;GFRAL;GLRB;GMF…
GO_Biological_Process_2018	response to copper ion (GO:0046688)	2	P11A_1;P04B_1	AOC1;ATP5D;HSF1;IL1A;MT1A;MT1B;MT1E;MT1F;MT1G;MT1H;MT1M;MT1X;MT2A;MT3;MT4
GO_Biological_Process_2018	response to cadmium ion (GO:0046686)	2	P11A_1;P04B_1	HSF1;MAPK3;MT1A;MT1B;MT1E;MT1F;MT1G;MT1H;MT1M;MT1X;MT2A;MT3;MT4
GO_Biological_Process_2018	zinc ion homeostasis (GO:0055069)	2	P11A_1;P04B_1	MT1A;MT1B;MT1E;MT1F;MT1G;MT1H;MT1M;MT1X;MT2A;MT3;MT4;SLC30A8;SLC39A4
GO_Biological_Process_2018	cellular zinc ion homeostasis (GO:0006882)	2	P11A_1;P04B_1	MT1A;MT1B;MT1E;MT1F;MT1G;MT1H;MT1M;MT1X;MT2A;MT3;MT4;SLC30A8;SLC39A4
GO_Biological_Process_2018	antigen processing and presentation of exogenous peptide antigen via MHC class I, TAP-independent (GO:0002480)	2	P02C_1;P08B_2	B2M;HFE;HLA-A;HLA-B;HLA-C;HLA-E;HLA-F;HLA-G
GO_Biological_Process_2018	response to tumor necrosis factor (GO:0034612)	1	P02B_3	AFF3;CCL1;CCL11;CCL13;CCL14;CCL15;CCL16;CCL18;CCL2;CCL23;CCL3;CCL3L1;CCL4;CCL4L1;CCL5;CCL7;CCL8;HMHB1;RIPK1;SMPD4
GO_Biological_Process_2018	cellular response to tumor necrosis factor (GO:0071356)	1	P02B_3	CCL1;CCL11;CCL13;CCL14;CCL15;CCL16;CCL18;CCL2;CCL23;CCL3;CCL3L1;CCL4;CCL4L1;CCL5;CCL7;CCL8;EDAR;HMHB1;LIMS1;PSMB11;PSMB5;PSMD11;PSME1;PSME2;RIPK1;SMPD4;TNFRSF12A
GO_Biological_Process_2018	spinal cord dorsal/ventral patterning (GO:0021513)	1	P02B_3	FOXN4;GLI2;RFX4;RFX8
GO_Biological_Process_2018	positive regulation of leukocyte cell-cell adhesion (GO:1903039)	1	P10B_1	CCDC88B;CCL2;CCR2;CD44;CD47;ETS1;FAM49B;HAS2;HLA-DPA1;HLA-DPB1;HSPD1;NR4A3;PRKCQ;PYCARD;SIRPA;SIRPB1;SIRPG;THY1;TNF;TNFSF11
GO_Biological_Process_2018	regulation of endopeptidase activity (GO:0052548)	1	P10B_1	A2ML1;AHSG;BIRC2;BIRC3;CRB2;FETUB;FURIN;GAPDH;HMSD;HRG;KNG1;PICALM;PRELID1;PSMB8;PSMB9;PSME3;RECK;SERPINA1;SERPINA10;SERPINA11;SERPINA12;SERPINA3;SERPINA4;SERPINA5;SERPINA6;SERPINA9;SERPINB1;SERPINB10;SERPINB12;SERPINB13;SERPINB2;SERPINB3;SERPINB4;SERPINB5;SERPINB6;SERPINB7;SERPINB8;SERPINB9;SERPINE3;SERPING1;SERPINH1;SERPINI1;SERPINI2;TIMP2;TIMP3;TIMP4;VTN
GO_Biological_Process_2018	arachidonic acid metabolic process (GO:0019369)	1	P01A_4	CYP1A1;CYP1A2;CYP2A13;CYP2A6;CYP2A7;CYP2B6;CYP2F1;CYP2S1;CYP4F12;CYP4F2;MGLL;PLA2G4C;PTGDS
GO_Biological_Process_2018	positive regulation of ERK1 and ERK2 cascade (GO:0070374)	1	P01A_4	AXL;C5AR1;CCL1;CCL11;CCL13;CCL14;CCL15;CCL16;CCL18;CCL2;CCL23;CCL3;CCL3L1;CCL4;CCL4L1;CCL5;CCL7;CCL8;CCR7;EPHA2;EPHA8;EPHB2;ERBB2;FGF21;FPR2;LGALS9;NOTCH1;PLA2G2A;PLA2G5;PRKD2;SEMA7A;TGFB1
GO_Biological_Process_2018	regulation of ERK1 and ERK2 cascade (GO:0070372)	1	P01A_4	AXL;C5AR1;CAMK2N1;CCL1;CCL11;CCL13;CCL14;CCL15;CCL16;CCL18;CCL2;CCL23;CCL3;CCL3L1;CCL4;CCL4L1;CCL5;CCL7;CCL8;CCR7;CEACAM1;DUSP26;DUSP3;EPHA2;EPHA8;EPHB2;ERBB2;FGF21;FPR2;LGALS9;NOTCH1;PLA2G2A;PLA2G5;PRKD2;RRAS;SEMA7A;TGFB1
GO_Biological_Process_2018	negative regulation of viral genome replication (GO:0045071)	1	P01A_5	APOBEC3A;APOBEC3C;APOBEC3D;APOBEC3F;APOBEC3G;APOBEC3H;IFITM1;IFITM2;IFITM3;ISG15;TNIP1;TRIM6
GO_Biological_Process_2018	long-chain fatty acid biosynthetic process (GO:0042759)	1	P08A_6	ALOX12;ALOX12B;ALOX15;ALOX15B;ALOXE3;ASAH2;ASAH2B
GO_Biological_Process_2018	lipoxygenase pathway (GO:0019372)	1	P08A_6	ALOX12;ALOX12B;ALOX15;ALOX15B;ALOX5;ALOXE3;GPX4
GO_Biological_Process_2018	unsaturated fatty acid biosynthetic process (GO:0006636)	1	P08A_6	ALOX12;ALOX12B;ALOX15;ALOX15B;ALOX5;ALOXE3
GO_Biological_Process_2018	response to lipopolysaccharide (GO:0032496)	1	P01A_6	ADAM17;ANKRD1;AXL;CARD16;CARD17;CASP1;CCL2;CCR5;CD14;CD274;CD6;CPS1;CTR9;CXCL1;CXCL10;CXCL11;CXCL13;CXCL2;CXCL3;CXCL6;CXCL9;DEFA1;DEFA3;DEFA4;DEFA5;DEFA6;F2R;FAS;FER;GCH1;GFI1;GSTP1;HNRNPA0;IFNAR1;IL23R;IL6;IRGM;JAK2;JUN;JUNB;LGALS9;LIAS;LILRB1;LILRB2;LY96;MAPKAPK3;MEF2C;NANOS2;NFKB1;NGFR;NLRP7;NR1D1;NR1H2;NR1H3;NR1I3;PAF1;PDCD4;PDE4B;PF4;PF4V1;PLAA;PPBP;PRDX3;RELT;RHOA;RPS6KA3;SBNO2;SELE;SELP;SE…
GO_Biological_Process_2018	cellular response to lipopolysaccharide (GO:0071222)	1	P01A_6	ANKRD1;AXL;CARD16;CARD17;CASP1;CCL2;CCL3;CCL5;CCR5;CD14;CD274;CD6;CTR9;CXCL10;CXCL6;DEFA1;DEFA3;DEFA4;DEFA5;DEFA6;GFI1;GSTP1;IL18;IL1B;IL6;IRGM;LILRB1;LILRB2;LYN;MEF2C;MTDH;NFKB1;NLRP7;NR1D1;NR1H2;NR1H3;NR1I3;PAF1;PDCD4;PDE4B;PLAA;PRKCE;RHOA;SBNO2;SERPINE1;SHPK;STAP1;TGFB1;TICAM1;TICAM2;TNFAIP3;TNFRSF1B;TNFSF4;TNIP2;TRAF6;WNT5A;XBP1;ZC3H12A;ZFP36
GO_Biological_Process_2018	positive regulation of nuclear-transcribed mRNA poly(A) tail shortening (GO:0060213)	1	P01A_6	AGO2;BTG2;CNOT1;CNOT7;CPEB3;PABPC1;POLR2G;TNRC6B;TNRC6C;TOB1;ZFP36
GO_Biological_Process_2018	regulation of nuclear-transcribed mRNA poly(A) tail shortening (GO:0060211)	1	P01A_6	AGO2;BTG2;CNOT1;CNOT7;CPEB3;PABPC1;POLR2G;TNRC6B;TNRC6C;TOB1;ZFP36
GO_Biological_Process_2018	cellular response to molecule of bacterial origin (GO:0071219)	1	P01A_6	ANKRD1;AXL;CARD16;CARD17;CASP1;CCL2;CCR5;CD14;CD274;CTR9;CXCL10;CXCL6;DEFA1;DEFA3;DEFA4;DEFA5;DEFA6;FCGR2B;GFI1;GSTP1;IL6;IRGM;LILRB1;LILRB2;MEF2C;NFKB1;NLRP7;NR1D1;NR1H2;NR1H3;NR1I3;PAF1;PDCD4;PDE4B;PLAA;RELA;RHOA;SBNO2;SERPINE1;SHPK;SIRT2;STAP1;TICAM1;TICAM2;TIRAP;TLR2;TNFAIP3;TNFRSF1B;TNFSF4;TNIP2;TRAF6;WNT5A;XBP1;ZC3H12A;ZFP36
GO_Biological_Process_2018	positive regulation of hydrolase activity (GO:0051345)	1	P01A_6	ABR;ADRB1;AGRN;ALS2;APOA1;ARAP1;ARHGAP23;ARHGAP27;ARHGEF37;ARHGEF38;ARHGEF7;ASAP3;ATP1B1;BCAS3;BCR;CALM2;CAV2;CCL1;CCL11;CCL13;CCL14;CCL15;CCL16;CCL17;CCL18;CCL19;CCL2;CCL21;CCL22;CCL23;CCL24;CCL26;CCL3;CCL3L1;CCL4;CCL4L1;CCL5;CCL7;CCL8;CDKL5;CX3CL1;DNAJB1;DNAJB2;DNAJC10;DNAJC24;DNAJC9;DOCK10;DOCK8;ERBB2;F11R;F2R;F2RL1;FGF10;FNTA;HRAS;LARS;MAPK12;MSH2;MSH3;MSH6;MTMR9;MYBPC3;MYL3;MYL4;NDEL1;NTRK1;…
GO_Biological_Process_2018	negative regulation of transcription, DNA-templated (GO:0045892)	1	P07A_1	AES;AHRR;ATP8B1;BASP1;BCOR;BHLHE40;BIRC5;BTRC;CALR;CAV1;CBFA2T2;CBFA2T3;CBX2;CBX4;CBX6;CBX7;CBX8;CBY1;CC2D1A;CDKN2A;CHMP1A;CNOT2;DAP;DMRT1;DUSP26;E2F1;E2F6;EOMES;ESX1;FBXW11;FLNA;FOXC2;FOXJ1;FOXP2;FOXP3;GATA1;GATA3;GLIS3;HAND1;HCFC1;HDAC1;HDAC6;HMGA2;ID2;IFNA2;IFNG;ILF3;INSL6;IRX1;IRX2;JUNB;KANK2;KDM5C;KHDRBS1;KLF11;KLF2;LDB1;MAGEA1;MAGEA2;MBD1;MBD2;MBD3L1;MBD3L2;MBD3L3;MBD3L4;MBD3L5;MDFIC;MDM2;M…
GO_Biological_Process_2018	methylation-dependent chromatin silencing (GO:0006346)	1	P07A_1	HDAC1;MBD1;MBD2;MBD3L1;MBD3L2;MBD3L3;MBD3L4;MBD3L5
GO_Biological_Process_2018	negative regulation of transcription from RNA polymerase II promoter (GO:0000122)	1	P07A_1	AES;AHRR;BCOR;BHLHE40;CALR;CAV1;CBX2;CBX4;CBX6;CBX7;CBX8;CC2D1A;CNOT2;DMRT1;DNAJB1;DUSP26;E2F1;E2F6;EOMES;ESX1;FOXC2;FOXJ1;GATA1;GLIS3;HAND1;HCFC1;HDAC1;HMGA2;IFNG;INSL6;IRX1;IRX2;JUNB;KANK2;KLF11;KLF2;LDB1;MAGEA1;MAGEA2;MBD1;MBD2;MBD3L1;MBD3L2;MBD3L3;MBD3L4;MBD3L5;MDM2;MECP2;MOSPD1;MSX2;MXI1;MYC;MYT1L;NEDD4L;NFIB;NFIC;NFIX;NFKB2;NKX2-5;NR0B1;NR0B2;NR1D2;NRIP1;NSD1;OSR1;PDGFB;PHF6;PPARG;PSMD10;RA…
GO_Biological_Process_2018	positive regulation of leukocyte migration (GO:0002687)	1	P04A_2	CXCL1;CXCL10;CXCL11;CXCL13;CXCL2;CXCL3;CXCL5;CXCL6;CXCL9;MIA3;PF4;PF4V1;PPBP;THY1
GO_Biological_Process_2018	regulation of leukocyte chemotaxis (GO:0002688)	1	P04A_2	CXCL1;CXCL10;CXCL11;CXCL13;CXCL2;CXCL3;CXCL5;CXCL6;CXCL9;PF4;PF4V1;PPBP
GO_Biological_Process_2018	coumarin metabolic process (GO:0009804)	1	P04A_9	CYP2A13;CYP2A6;CYP2A7;CYP2D6;UGT1A7;UGT1A8
GO_Biological_Process_2018	defense response to Gram-positive bacterium (GO:0050830)	1	P04A_9	DEFA1;DEFA3;DEFA4;DEFA5;DEFA6;DEFB1;DEFB103A;DEFB104A;DEFB106A;DEFB114;DEFB4A;IL12A;PGLYRP2;RPL39;SPACA3;SPACA7
GO_Biological_Process_2018	antibacterial humoral response (GO:0019731)	1	P04A_9	DEFA1;DEFA3;DEFA4;DEFA5;DEFA6;DEFB1;PLA2G6;RPL39;SEMG1;SEMG2;SLPI
GO_Biological_Process_2018	xenobiotic glucuronidation (GO:0052697)	1	P04A_9	UGT1A1;UGT1A10;UGT1A4;UGT1A6;UGT1A7;UGT1A8
GO_Biological_Process_2018	detection of chemical stimulus involved in sensory perception of bitter taste (GO:0001580)	1	P02A_2	CST1;CST2;CST4;PIGR;PIP;TAS2R10;TAS2R13;TAS2R14;TAS2R16;TAS2R19;TAS2R20;TAS2R3;TAS2R30;TAS2R31;TAS2R38;TAS2R39;TAS2R4;TAS2R40;TAS2R41;TAS2R42;TAS2R43;TAS2R46;TAS2R5;TAS2R50;TAS2R60;TAS2R7;TAS2R8;TAS2R9
GO_Biological_Process_2018	sensory perception of bitter taste (GO:0050913)	1	P02A_2	CST1;CST2;CST4;PIGR;PIP;TAS2R10;TAS2R13;TAS2R14;TAS2R16;TAS2R19;TAS2R20;TAS2R3;TAS2R30;TAS2R31;TAS2R38;TAS2R39;TAS2R4;TAS2R40;TAS2R41;TAS2R42;TAS2R43;TAS2R46;TAS2R5;TAS2R50;TAS2R60;TAS2R7;TAS2R8;TAS2R9
GO_Biological_Process_2018	detection of chemical stimulus involved in sensory perception of taste (GO:0050912)	1	P02A_2	CST1;CST2;CST4;PIGR;PIP;TAS1R3;TAS2R10;TAS2R13;TAS2R14;TAS2R16;TAS2R19;TAS2R20;TAS2R3;TAS2R30;TAS2R31;TAS2R38;TAS2R39;TAS2R4;TAS2R40;TAS2R41;TAS2R42;TAS2R43;TAS2R46;TAS2R5;TAS2R50;TAS2R60;TAS2R7;TAS2R8;TAS2R9
GO_Biological_Process_2018	cell-cell adhesion mediated by cadherin (GO:0044331)	1	P11A_1	CDH1;CDH10;CDH11;CDH12;CDH18;CDH3;CDH5;CDH6;CDH8;CDH9;MMP24
GO_Biological_Process_2018	metanephros development (GO:0001656)	1	P11A_1	BASP1;CITED1;FGF10;GDNF;NF1;NIPBL;OSR2;PAX8;PKD1;WNT7B
GO_Biological_Process_2018	sulfation (GO:0051923)	1	P11A_1	CHST4;CHST5;SULT1A1;SULT1A2;SULT1A3;SULT1C2;SULT1C4
GO_Biological_Process_2018	positive regulation of TOR signaling (GO:0032008)	1	P11A_1	CLEC16A;GOLPH3;MIOS;MLST8;RICTOR;RRAGA;RRAGB;SLC38A9;TELO2;WDR24;WDR59
GO_Biological_Process_2018	cell junction assembly (GO:0034329)	1	P11A_1	ACTB;CDH1;CDH10;CDH11;CDH12;CDH18;CDH3;CDH5;CDH6;CDH8;CDH9;FSCN1;LIMS1;OPHN1;PIP5K1C;TJP1
GO_Biological_Process_2018	antigen processing and presentation of peptide antigen via MHC class II (GO:0002495)	1	P02B_1	AP2A2;CLTC;CTSD;DYNLL1;DYNLL2;HLA-DMA;HLA-DMB;HLA-DOA;HLA-DOB;HLA-DPA1;HLA-DPB1;HLA-DQA1;HLA-DQA2;HLA-DQB1;HLA-DQB2;HLA-DRA;HLA-DRB1;HLA-DRB5;KIF23;KIF4B;OSBPL1A;RAB7A
GO_Biological_Process_2018	regulation of nuclease activity (GO:0032069)	1	P02B_1	NEIL1;OAS1;OAS2;OAS3;OASL
GO_Biological_Process_2018	T cell receptor signaling pathway (GO:0050852)	1	P02B_1	BTNL2;CD276;CSK;EIF2B1;FBXW11;HLA-DPA1;HLA-DPB1;HLA-DQA1;HLA-DQA2;HLA-DQB1;HLA-DQB2;HLA-DRA;HLA-DRB1;HLA-DRB5;INPP5D;ITK;LCK;LCP2;MALT1;PLCG2;PSMA2;PSMA4;PSMA8;PSMB8;PSMB9;PSMD1;PSMD13;PSMD9;SPPL3;UBC
GO_Biological_Process_2018	sodium-independent organic anion transport (GO:0043252)	1	P03B_1	MFSD10;SLC22A10;SLC22A11;SLC22A12;SLC22A9;SLCO1A2;SLCO1B1;SLCO1B3;SLCO1B7;SLCO1C1;SLCO3A1
GO_Biological_Process_2018	organic substance transport (GO:0071702)	1	P03B_1	ABCA10;ABCA5;ABCA6;ABCA7;ABCA9;RHCE;RHCG;RHD;SLC22A10;SLC22A11;SLC22A12;SLC22A9;SLCO1A2;SLCO1B1;SLCO1B3
GO_Biological_Process_2018	acyl-CoA metabolic process (GO:0006637)	1	P04B_2	ACOT1;ACOT2;ACOT4;ACOT6;ACOT8;ACSM1;ACSM2A;ACSM2B;ACSM3;ACSM5;DLST;MLYCD
GO_Biological_Process_2018	organelle assembly (GO:0070925)	1	P09B_1	ABLIM1;ALPK3;ANLN;ARL13B;ARL3;ARL6;ATP6V0D1;ATXN2;ATXN2L;BBIP1;BBS2;BBS4;BBS9;C9ORF72;CAPN3;CCDC113;CDC14B;CENPF;CENPT;CHMP1A;CHMP2B;CHMP5;CHMP6;CLUAP1;CORO1A;CSNK1D;DBNL;DDX3X;DNAAF1;DNAH14;DNAI2;E2F4;EDC3;EIF2A;FBF1;FOPNL;FOXJ1;GABARAPL1;GABARAPL2;GOLGA6A;GOLGA6B;GOLGA6C;GOLGA6D;GOLGA8A;GOLGA8B;GOLGA8H;GOLGA8J;GOLGA8K;GOLGA8N;GOLGA8O;GOLGA8R;HAUS2;HAUS4;HAUS6;HAUS8;HGS;HPS1;IFT74;IFT80;IFT81;IN…
GO_Biological_Process_2018	hexose metabolic process (GO:0019318)	1	P09B_1	ADIPOQ;ADPGK;ALDOA;ALDOB;BRAT1;CHST15;DCXR;FBP1;FBP2;FUOM;GAA;GALK1;GALT;GDPGP1;HECTD4;MAN2A2;MAN2B2;MAN2C1;OAS1;PMM2;SORD
GO_Biological_Process_2018	cell-cell junction organization (GO:0045216)	1	P09B_1	CADM2;CDH1;CDH11;CDH13;CDH15;CDH19;CDH20;CDH24;CDH3;CDH5;CDH7;CDH8;CLDN1;CSK;FSCN1;MARVELD3;NLGN4X;PARD6A;PRKCI;RAB8B;SDK1;SDK2;SMAD3;TGFB2;TJP1;TLN1;TLN2;TRPV4
GO_Biological_Process_2018	positive regulation of phagocytosis (GO:0050766)	1	P12B_1	ABCA7;AZU1;C2;C4A;C4B;CCL2;DOCK2;GAS6;IL1B;LMAN2;MERTK;MYO18A;SPACA3;TNF
GO_Biological_Process_2018	antimicrobial humoral immune response mediated by antimicrobial peptide (GO:0061844)	1	P06B_1	CCL13;CXCL6;DEFA1;DEFA3;DEFA4;DEFA5;DEFA6;DEFB1;DEFB118;DEFB4A;FAM3A;GAPDH;GNLY;HMGN2;MUC7;PF4;REG1A;REG1B;REG3A;REG3G;RNASE3;RNASE6;RNASE7;RPL30;RPL39
GO_Biological_Process_2018	regulation of innate immune response (GO:0045088)	1	P12A_2	IFNA1;IFNA10;IFNA14;IFNA16;IFNA17;IFNA2;IFNA21;IFNA4;IFNA5;IFNA6;IFNA7;IFNA8;IFNB1;POLR3B;POLR3D
GO_Biological_Process_2018	cellular transition metal ion homeostasis (GO:0046916)	1	P04B_1	ATP6V0A2;ATP6V0D1;CUL1;HEPH;HMOX1;HMOX2;ISCU;MT1A;MT1B;MT1E;MT1F;MT1G;MT1H;MT1M;MT1X;MT2A;MT3;MT4;MYC;SLC30A8;SLC39A4;SMAD4;TMPRSS6;UBC
GO_Biological_Process_2018	cellular divalent inorganic cation homeostasis (GO:0072503)	1	P04B_1	ATP2A2;ATP2C2;CCL1;CCL11;CCL13;CCL7;CCL8;DRD5;MT1A;MT1B;MT1E;MT1F;MT1G;MT1H;MT1M;MT1X;MT2A;MT3;MT4;SLC24A3;SLC30A8;SLC39A4;TRPV4
GO_Biological_Process_2018	lipid catabolic process (GO:0016042)	1	P04B_1	ACADL;CES1;CES2;CES3;CES4A;CES5A;LIPI;MT3;PLA2G1B
GO_Biological_Process_2018	cellular response to metal ion (GO:0071248)	1	P04B_1	ADD1;AOC1;CACNA1H;CDH1;CYP11B1;CYP11B2;HSF1;HVCN1;IQGAP1;MEF2A;MT1A;MT1B;MT1E;MT1F;MT1G;MT1H;MT1M;MT1X;MT2A;MT3;MT4
GO_Biological_Process_2018	regulation of organelle assembly (GO:1902115)	1	P04B_1	AKAP13;ATXN2;CYLD;IFT140;IFT88;MSN;MTMR3;NPRL3;PIKFYVE;RNF4;STX18;TBC1D14;TRAPPC12
GO_Biological_Process_2018	regulation of neutrophil chemotaxis (GO:0090022)	1	P03C_2	BST1;C5AR2;CCL19;CCL21;CXCL1;CXCL2;CXCL3;CXCL5;CXCL6;JAM3;PF4;PF4V1;PPBP;SLIT2;TIRAP
GO_Biological_Process_2018	regulation of viral genome replication (GO:0045069)	1	P09C_2	ADAR;ADARB1;APOBEC3A;APOBEC3C;APOBEC3F;APOBEC3G;DDB1;DDX3X;FAM111A;FKBP6;IFI16;IFIT1;IFIT5;IFITM1;IFITM2;IFITM3;IFNB1;ISG15;LTF;MX1;NR5A2;OAS1;OAS2;OAS3;PKN2;PPIA;PPIE;PPIH;PROX1;RNASEL;SRPK2;STAU1;TARBP2;TOP2A;TRIM6;ZC3HAV1
GO_Biological_Process_2018	regulation of immune response (GO:0050776)	1	P02C_1	B2M;BTN1A1;BTN2A1;BTN2A2;BTN3A1;BTN3A2;BTN3A3;CD33;CD40;HFE;HLA-A;HLA-E;HLA-F;HLA-G;ICOSLG;ITGB2;KIR2DL1;KIR2DL3;KIR2DL4;KIR3DL1;KIR3DL2;LAIR1;LAIR2;LILRA1;LILRB1;LILRB2;MADCAM1;MOG;NCR1;NCR2;NLRP11;NLRP12;NLRP13;NLRP2;NLRP4;NLRP5;NLRP7;NLRP8;NLRP9;OSCAR;RNF135;SIGLEC7;SIGLEC9;TREM1;TREM2;TREML1;TREML2;TREML4
GO_Biological_Process_2018	negative regulation of immune system process (GO:0002683)	1	P02C_1	CACTIN;HLA-G;IL17D;LILRB2;NLRP11;NLRP12;NLRP13;NLRP2;NLRP4;NLRP5;NLRP7;NLRP8;NLRP9;SOX9;TYRO3
GO_Biological_Process_2018	chromatin assembly (GO:0031497)	1	P02C_1	BAHD1;CDAN1;GRWD1;HIST1H2BA;HIST1H2BB;HIST1H2BC;HIST1H2BD;HIST1H2BH;HIST1H2BK;HIST1H2BL;HIST1H2BM;HIST1H2BN;HIST1H2BO;HIST1H3A;HIST1H4A;HIST1H4G;SOX9
GO_Biological_Process_2018	negative regulation of immune response (GO:0050777)	1	P02C_1	HLA-G;LILRB1;NLRP11;NLRP12;NLRP13;NLRP2;NLRP4;NLRP5;NLRP7;NLRP8;NLRP9;TRIM27;TYRO3
GO_Biological_Process_2018	nucleosome assembly (GO:0006334)	1	P02C_1	GRWD1;HIST1H2BA;HIST1H2BB;HIST1H2BC;HIST1H2BD;HIST1H2BH;HIST1H2BK;HIST1H2BL;HIST1H2BM;HIST1H2BN;HIST1H2BO;HIST1H3A;HIST1H4A;HIST1H4G;SOX9
GO_Biological_Process_2018	immune response-activating cell surface receptor signaling pathway (GO:0002429)	1	P02C_1	C5AR1;C5AR2;FPR1;FPR2;FPR3;GPLD1;GPR32;LILRA2
GO_Biological_Process_2018	regulation of cytokine production (GO:0001817)	1	P02C_1	BTN1A1;BTN2A1;BTN2A2;BTN3A1;BTN3A2;BTN3A3;ICOSLG;IRF3;MOG;NANOS2;NLRP11;NLRP12;NLRP13;NLRP2;NLRP4;NLRP5;NLRP7;NLRP8;NLRP9;TMIGD2;ZBP1
GO_Biological_Process_2018	nucleosome organization (GO:0034728)	1	P02C_1	GRWD1;HIST1H2BA;HIST1H2BB;HIST1H2BC;HIST1H2BD;HIST1H2BH;HIST1H2BK;HIST1H2BL;HIST1H2BM;HIST1H2BN;HIST1H2BO;HIST1H3A;HIST1H4A;HIST1H4G;SMARCA4;SOX9;SUPT6H
GO_Biological_Process_2018	regulation of single stranded viral RNA replication via double stranded DNA intermediate (GO:0045091)	1	P07C_2	APOBEC3C;APOBEC3D;APOBEC3F;APOBEC3G;APOBEC3H
GO_Biological_Process_2018	circulatory system development (GO:0072359)	1	P07C_2	BCOR;BVES;CITED2;FOXC2;FOXF1;FOXL1;GLI2;MEF2A;NTRK3;PDGFB;POPDC3;SHH;TAB2;TBX1;TCF25;ZFPM1
GO_Biological_Process_2018	calcium-dependent cell-cell adhesion via plasma membrane cell adhesion molecules (GO:0016339)	1	P08B_1	CDH10;CDH11;CDH12;CDH26;CDH4;CDH6;CDH9;PCDHB10;PCDHB11;PCDHB13;PCDHB14;PCDHB16;PCDHB2;PCDHB3;PCDHB4;PCDHB5;PCDHB6;PCDHGB4;PCDHGC3;SELL;SELP
GO_Biological_Process_2018	striated muscle tissue development (GO:0014706)	1	P08B_1	BVES;IGSF8;MEF2C;MYF5;MYF6;MYL6;MYL6B;POLR2D;POPDC2;POPDC3;SGCD;SIX1;SIX4;SVIL;ZBTB18
GO_Biological_Process_2018	interferon-gamma-mediated signaling pathway (GO:0060333)	1	P08B_2	HFE;HLA-A;HLA-B;HLA-C;HLA-DPA1;HLA-DPB1;HLA-DQA1;HLA-DQA2;HLA-DQB1;HLA-DQB2;HLA-DRA;HLA-DRB1;HLA-DRB5;HLA-E;HLA-F;HLA-G;IFNGR1;IFNGR2;IRF2;IRF4;IRF9;JAK2;MID1;OASL;TRIM26;TRIM31;TRIM38
GO_Biological_Process_2018	positive regulation of hormone secretion (GO:0046887)	1	P08B_3	C1QTNF3;CARTPT;EDN1;EDN3;FGA;FGB;FGG;HCAR2;HFE;RASL10B;SNX4;SOX11;TFR2;VAMP7;VAMP8

## Sheet: KEGG_2019
Database	Enriched term	Nr. Samples	Samples	Genes
KEGG_2019_Human	Herpes simplex virus 1 infection	10	P10B_1;P01A_4;P02C_2;P08A_1;P01A_6;P07A_1;P06A_1;P12A_2;P03C_2;P02C_1	AKT1;AKT2;ALYREF;B2M;BAD;BAK1;BAX;BCL2;BCL2L1;BID;BIRC2;BIRC3;BST2;C3;C5;CALR;CARD9;CASP3;CASP8;CASP9;CCL2;CCL5;CD74;CFP;CHUK;DAXX;DDX58;EIF2AK1;EIF2AK2;EIF2AK3;EIF2AK4;EIF2B1;EIF2B3;EIF2B4;EIF2B5;EIF2S1;EIF4EBP1;FADD;FAS;FASLG;HCFC1;HCFC2;HKR1;HLA-A;HLA-B;HLA-C;HLA-DMA;HLA-DMB;HLA-DOA;HLA-DOB;HLA-DPA1;HLA-DPB1;HLA-DQA1;HLA-DQA2;HLA-DQB1;HLA-DRA;HLA-DRB1;HLA-DRB5;HLA-E;HLA-F;HLA-G;IFIH1;IFNA1;IFN…
KEGG_2019_Human	Autoimmune thyroid disease	9	P03C_1;P10B_1;P04C_3;P08A_1;P11A_1;P02B_1;P12A_2;P08B_2;P08B_3	CD28;CD40;CD40LG;CD80;CD86;CGA;CTLA4;FAS;GZMB;HLA-A;HLA-B;HLA-C;HLA-DMA;HLA-DMB;HLA-DOA;HLA-DOB;HLA-DPA1;HLA-DPB1;HLA-DQA1;HLA-DQA2;HLA-DQB1;HLA-DRA;HLA-DRB1;HLA-DRB5;HLA-E;HLA-F;HLA-G;IFNA1;IFNA10;IFNA13;IFNA14;IFNA16;IFNA17;IFNA2;IFNA21;IFNA4;IFNA5;IFNA6;IFNA7;IFNA8;IL10;IL2;IL4;IL5;PRF1;TG;TPO;TSHB;TSHR
KEGG_2019_Human	Necroptosis	8	P03C_1;P08A_1;P07A_1;P02A_2;P12A_2;P02C_1;P08B_2;P08B_3	AIFM1;ALOX15;BAX;BCL2;BIRC2;BIRC3;CAMK2A;CAMK2B;CAMK2D;CAMK2G;CAPN1;CAPN2;CASP1;CASP8;CFLAR;CHMP1A;CHMP1B;CHMP2A;CHMP2B;CHMP3;CHMP4A;CHMP4B;CHMP5;CHMP6;CHMP7;CYBB;CYLD;DNM1L;FADD;FTH1;FTL;GLUD2;H2AFB1;H2AFB2;H2AFB3;H2AFJ;H2AFV;H2AFX;H2AFY;H2AFY2;H2AFZ;HIST1H2AA;HIST1H2AB;HIST1H2AC;HIST1H2AD;HIST1H2AE;HIST1H2AG;HIST1H2AH;HIST1H2AI;HIST1H2AJ;HIST1H2AK;HIST1H2AL;HIST1H2AM;HIST2H2AA3;HIST2H2AA4;HIST2…
KEGG_2019_Human	Cytosolic DNA-sensing pathway	8	P08A_1;P01A_6;P07A_1;P11A_1;P09B_1;P12A_2;P08B_2;P08B_3	ADAR;AIM2;CASP1;CCL4;CCL4L1;CCL4L2;CCL5;CHUK;CXCL10;DDX58;IFNA1;IFNA10;IFNA13;IFNA14;IFNA16;IFNA17;IFNA2;IFNA21;IFNA4;IFNA5;IFNA6;IFNA7;IFNA8;IFNB1;IKBKB;IKBKG;IL18;IL1B;IL33;IL6;IRF3;IRF7;NFKB1;NFKBIA;POLR1C;POLR2E;POLR2F;POLR2H;POLR2K;POLR2L;POLR3A;POLR3B;POLR3C;POLR3D;POLR3E;POLR3F;POLR3G;POLR3GL;POLR3H;POLR3K;PYCARD;RELA;RIPK1;RIPK3;TBK1;TMEM173;TREX1;ZBP1
KEGG_2019_Human	Systemic lupus erythematosus	7	P03C_1;P10B_1;P04C_3;P02C_1;P08B_2;P04C_3;P08B_3	ACTN1;C1QA;C1QB;C1QC;C1R;C1S;C2;C3;C4A;C4B;C5;C6;C7;C8A;C8B;C8G;C9;CD28;CD40;CD40LG;CD80;CD86;CTSG;ELANE;FCGR1A;FCGR2A;FCGR3A;FCGR3B;GRIN2A;GRIN2B;H2AFB1;H2AFB2;H2AFB3;H2AFJ;H2AFV;H2AFX;H2AFY;H2AFY2;H2AFZ;H2BFM;H2BFWT;H3F3A;H3F3B;H3F3C;HIST1H2AA;HIST1H2AB;HIST1H2AC;HIST1H2AD;HIST1H2AE;HIST1H2AG;HIST1H2AH;HIST1H2AI;HIST1H2AJ;HIST1H2AK;HIST1H2AL;HIST1H2AM;HIST1H2BA;HIST1H2BB;HIST1H2BC;HIST1H2BD;HIS…
KEGG_2019_Human	Antigen processing and presentation	7	P03C_1;P10B_1;P02B_1;P06A_1;P02C_1;P08B_2;P04C_3	B2M;CALR;CD4;CD8A;CD8B;CIITA;CREB1;CTSB;CTSL;HLA-A;HLA-B;HLA-C;HLA-DMA;HLA-DMB;HLA-DOA;HLA-DOB;HLA-DPA1;HLA-DPB1;HLA-DQA1;HLA-DQA2;HLA-DQB1;HLA-DRA;HLA-DRB1;HLA-DRB5;HLA-E;HLA-F;HLA-G;HSP90AA1;HSP90AB1;HSPA1A;HSPA1B;HSPA1L;HSPA2;HSPA4;HSPA5;HSPA6;HSPA8;IFI30;IFNG;KIR2DL1;KIR2DL3;KIR2DL4;KIR3DL1;KIR3DL2;KIR3DL3;KLRC1;KLRC2;KLRC3;KLRC4;KLRD1;LGMN;NFYA;NFYB;PDIA3;PSME1;PSME2;PSME3;RFXANK;RFXAP;TAP1;…
KEGG_2019_Human	Graft-versus-host disease	7	P03C_1;P10B_1;P02B_1;P06A_1;P08B_2;P04C_3;P08B_3	CD28;CD80;CD86;FAS;FASLG;GZMB;HLA-A;HLA-B;HLA-C;HLA-DMA;HLA-DMB;HLA-DOA;HLA-DOB;HLA-DPA1;HLA-DPB1;HLA-DQA1;HLA-DQA2;HLA-DQB1;HLA-DRA;HLA-DRB1;HLA-DRB5;HLA-E;HLA-F;HLA-G;IFNG;IL1A;IL1B;IL2;IL6;KIR2DL1;KIR2DL3;KIR3DL1;KIR3DL2;KLRC1;KLRD1;PRF1;TNF
KEGG_2019_Human	RIG-I-like receptor signaling pathway	7	P08A_1;P07A_1;P02A_2;P11A_1;P09B_1;P12A_2;P08B_2	ATG12;ATG5;AZI2;CASP10;CASP8;CHUK;CYLD;DDX3X;DDX58;FADD;IFIH1;IFNA1;IFNA10;IFNA13;IFNA14;IFNA16;IFNA17;IFNA2;IFNA21;IFNA4;IFNA5;IFNA6;IFNA7;IFNA8;IFNB1;IFNE;IFNK;IFNW1;IKBKE;IKBKG;IL12A;IL12B;IRF3;IRF7;ISG15;MAP3K1;MAP3K7;MAPK11;MAPK12;MAPK13;MAPK14;MAPK8;MAPK9;NLRX1;OTUD5;PIN1;RELA;RIPK1;TANK;TBK1;TMEM173;TNF;TRADD;TRAF2;TRAF6
KEGG_2019_Human	JAK-STAT signaling pathway	7	P08A_1;P01A_6;P07A_1;P02A_2;P11A_1;P08B_2;P08B_3	AKT2;AKT3;AOX1;BCL2;CCND1;CCND2;CCND3;CDKN1A;CISH;CNTF;CNTFR;CREBBP;CRLF2;CSF2;CSF2RA;CSF2RB;CSF3;CSF3R;CSH1;CSH2;CTF1;EGF;EGFR;EP300;EPO;EPOR;FHL1;GFAP;GH1;GH2;GHR;GRB2;HRAS;IFNA1;IFNA10;IFNA13;IFNA14;IFNA16;IFNA17;IFNA2;IFNA21;IFNA4;IFNA5;IFNA6;IFNA7;IFNA8;IFNAR1;IFNAR2;IFNB1;IFNE;IFNG;IFNGR1;IFNGR2;IFNK;IFNL1;IFNL2;IFNL3;IFNLR1;IFNW1;IL10;IL10RA;IL10RB;IL11;IL11RA;IL12A;IL12B;IL12RB1;IL12RB2;I…
KEGG_2019_Human	Olfactory transduction	6	P03C_1;P01A_5;P04A_2;P02A_2;P09C_2;P04C_3	ADCY3;ANO2;ARRB1;ARRB2;CALM1;CALM2;CALM3;CALML3;CALML4;CALML5;CALML6;CAMK2A;CAMK2B;CAMK2D;CAMK2G;CNGA2;CNGA3;CNGA4;CNGB1;GNAL;GNB1;GNG13;GUCY2D;NCALD;OR10A2;OR10A3;OR10A4;OR10A5;OR10A6;OR10A7;OR10AD1;OR10AG1;OR10C1;OR10G2;OR10G3;OR10G4;OR10G7;OR10G8;OR10G9;OR10H1;OR10H2;OR10H3;OR10H4;OR10H5;OR10J1;OR10J3;OR10J5;OR10K1;OR10K2;OR10P1;OR10Q1;OR10R2;OR10S1;OR10T2;OR10V1;OR10W1;OR10X1;OR10Z1;OR11A1;OR…
KEGG_2019_Human	Alcoholism	5	P03C_1;P10B_1;P02C_1;P08B_2;P08B_3	ADCY5;ADORA2B;ARAF;ATF2;ATF6B;BDNF;BRAF;CALM1;CALM2;CALM3;CALML3;CALML4;CALML5;CALML6;CAMK4;CAMKK2;CREB1;CREB3;CREB3L1;CREB3L2;CREB3L3;CREB3L4;CREB5;CRH;DDC;DRD1;DRD2;GNAI1;GNAI2;GNAI3;GNAO1;GNAS;GNB1;GNB2;GNB3;GNB4;GNB5;GNG10;GNG11;GNG13;GNG2;GNG3;GNG4;GNG5;GNG7;GNG8;GNGT1;GNGT2;GRB2;GRIN1;GRIN2A;GRIN2B;GRIN2C;GRIN2D;GRIN3A;GRIN3B;H2AFB1;H2AFB2;H2AFB3;H2AFJ;H2AFV;H2AFX;H2AFY2;H2AFZ;H2BFM;H2BFWT;…
KEGG_2019_Human	Epstein-Barr virus infection	5	P03C_1;P10B_1;P08A_1;P02B_1;P08B_2	ADRM1;AKT1;AKT3;BAK1;BAX;BCL2;BCL2L11;BLNK;CASP3;CCNA1;CCND1;CCND2;CCND3;CCNE1;CCNE2;CD19;CD3D;CD3E;CD3G;CD40;CD44;CD58;CDK2;CDK4;CDK6;CDKN1A;CDKN1B;CHUK;CIR1;CYCS;DDB2;DDX58;E2F1;E2F2;E2F3;EIF2AK2;ENTPD1;ENTPD3;ENTPD8;FADD;GADD45B;GADD45G;HDAC1;HDAC2;HES1;HLA-A;HLA-B;HLA-C;HLA-DMA;HLA-DMB;HLA-DOA;HLA-DOB;HLA-DPA1;HLA-DPB1;HLA-DQA1;HLA-DQA2;HLA-DQB1;HLA-DRA;HLA-DRB1;HLA-DRB5;HLA-E;HLA-F;HLA-G;IFN…
KEGG_2019_Human	Taste transduction	5	P03C_1;P10B_1;P02A_2;P06B_1;07B5033	ADCY4;ADCY6;ADCY8;ASIC2;CACNA1A;CACNA1C;CALHM1;CHRM3;ENTPD2;GABBR1;GABBR2;GABRA1;GABRA2;GABRA3;GABRA4;GABRA5;GABRA6;GNAT3;GNB3;GNG13;GRM1;GRM4;HTR1A;HTR1B;HTR1D;HTR1E;HTR1F;HTR3A;HTR3B;HTR3C;HTR3D;HTR3E;ITPR3;KCNK5;P2RX2;P2RX3;P2RY1;P2RY4;PDE1A;PDE1B;PDE1C;PKD2L1;PRKACB;PRKACG;SCN2A;SCN3A;SCN9A;SCNN1A;SCNN1B;SCNN1G;TAS1R1;TAS1R2;TAS1R3;TAS2R1;TAS2R10;TAS2R13;TAS2R14;TAS2R16;TAS2R19;TAS2R20;TAS2R3…
KEGG_2019_Human	Estrogen signaling pathway	5	P10B_1;P01A_4;09A5311;P09C_2;P04C_3	ADCY1;ADCY2;ADCY3;ADCY5;ADCY6;ADCY7;ADCY8;ADCY9;ATF2;ATF4;ATF6B;BCL2;CALM1;CALM2;CALM3;CALML3;CALML5;CALML6;CREB3;CREB3L1;CREB3L2;CREB3L4;CREB5;CTSD;EGFR;ESR1;ESR2;FKBP4;FKBP5;FOS;GABBR1;GABBR2;GNAI1;GNAI2;GNAI3;GNAO1;GNAQ;GNAS;GRB2;GRM1;HRAS;HSP90AB1;HSP90B1;HSPA1A;HSPA1B;HSPA1L;HSPA2;HSPA6;HSPA8;ITPR1;ITPR2;ITPR3;JUN;KCNJ3;KCNJ5;KCNJ6;KCNJ9;KRAS;KRT10;KRT12;KRT13;KRT14;KRT15;KRT16;KRT17;KRT18;K…
KEGG_2019_Human	Human cytomegalovirus infection	5	P10B_1;P08A_1;P11A_1;P12A_2;P08B_2	ADCY2;ADCY3;ADCY4;ADCY5;ADCY6;ADCY7;ADCY8;ADCY9;ARHGEF12;ATF2;ATF4;ATF6B;BAK1;BAX;BCAR1;CALM1;CALM2;CALML3;CALML4;CALML5;CALML6;CALR;CASP3;CCL2;CCL3;CCL3L1;CCL3L3;CCL4;CCL4L1;CCL4L2;CCL5;CCND1;CCR1;CCR3;CCR5;CDK4;CDKN1A;CDKN2A;CHUK;CREB3;CREB3L1;CREB3L3;CTNNB1;CX3CL1;CXCL12;CXCR4;E2F1;E2F3;FADD;FAS;GNA11;GNA12;GNA13;GNAI2;GNAI3;GNAO1;GNAQ;GNAS;GNB1;GNB3;GNB4;GNG10;GNG13;GNG3;GNG5;GNG7;GNGT2;GRB2;…
KEGG_2019_Human	Hepatitis C	5	P08A_1;P07A_1;P11A_1;P12A_2;P08B_2	ARAF;BAD;BAK1;CASP3;CCND1;CDK6;CDKN1A;CHUK;CLDN1;CLDN11;CLDN14;CLDN16;CLDN17;CLDN18;CLDN2;CLDN20;CLDN22;CLDN24;CLDN6;CLDN8;CLDN9;E2F1;E2F3;EIF2AK1;FADD;FAS;GRB2;GSK3B;IFIT1;IFIT1B;IFNA1;IFNA10;IFNA13;IFNA14;IFNA16;IFNA17;IFNA2;IFNA21;IFNA4;IFNA5;IFNA6;IFNA7;IFNA8;IFNAR1;IFNAR2;IFNB1;IFNG;IKBKG;IRF9;LDLR;MAP2K2;MAPK3;MX1;MYC;OAS1;OAS2;OAS3;PIAS1;PIK3CA;PIK3CB;PPARA;PPP2CB;PPP2R2B;PPP2R2C;RAF1;RELA…
KEGG_2019_Human	Type I diabetes mellitus	5	P02B_1;P06A_1;P08B_2;P04C_3;P08B_3	CD28;CD80;CD86;CPE;FAS;FASLG;GAD1;GAD2;GZMB;HLA-A;HLA-B;HLA-C;HLA-DMA;HLA-DMB;HLA-DOA;HLA-DOB;HLA-DPA1;HLA-DPB1;HLA-DQA1;HLA-DQA2;HLA-DQB1;HLA-DRA;HLA-DRB1;HLA-DRB5;HLA-E;HLA-F;HLA-G;HSPD1;ICA1;IL12A;IL12B;IL1A;IL1B;IL2;INS;LTA;PRF1;PTPRN;PTPRN2;TNF
KEGG_2019_Human	Allograft rejection	5	P02B_1;P06A_1;P08B_2;P04C_3;P08B_3	CD28;CD40;CD40LG;CD80;CD86;FAS;FASLG;GZMB;HLA-A;HLA-B;HLA-C;HLA-DMA;HLA-DMB;HLA-DOA;HLA-DOB;HLA-DPA1;HLA-DPB1;HLA-DQA1;HLA-DQA2;HLA-DQB1;HLA-DRA;HLA-DRB1;HLA-DRB5;HLA-E;HLA-F;HLA-G;IL10;IL12A;IL12B;IL2;IL4;IL5;PRF1;TNF
KEGG_2019_Human	Chemokine signaling pathway	4	P02B_3;P01A_4;P01A_6;P06B_1	ADCY1;ADCY2;ADCY4;ADCY8;ADCY9;ARRB1;ARRB2;BAD;BCAR1;CCL1;CCL11;CCL13;CCL14;CCL15;CCL16;CCL17;CCL18;CCL19;CCL2;CCL20;CCL21;CCL22;CCL23;CCL24;CCL26;CCL27;CCL3;CCL3L1;CCL3L3;CCL4;CCL4L1;CCL4L2;CCL5;CCL7;CCL8;CCR1;CCR10;CCR2;CCR3;CCR4;CCR5;CCR6;CCR7;CCR8;CCR9;CDC42;CHUK;CRK;CRKL;CX3CL1;CXCL1;CXCL10;CXCL11;CXCL13;CXCL16;CXCL2;CXCL3;CXCL5;CXCL6;CXCL9;CXCR1;CXCR2;CXCR3;CXCR4;CXCR5;CXCR6;ELMO1;FGR;FOXO3;…
KEGG_2019_Human	Viral carcinogenesis	4	P03C_1;P10B_1;P02C_1;P08B_2	ACTN1;ATF2;ATF6B;ATP6V0D1;BAD;BAK1;BAX;CASP3;CCNA1;CCND1;CCND2;CCND3;CCNE2;CCR3;CCR4;CCR5;CCR8;CDC42;CDK1;CDK2;CDK4;CDK6;CDKN1A;CDKN1B;CDKN2A;CDKN2B;CHD4;CHEK1;CREB1;CREB3;CREB3L1;CREB3L2;CREB3L3;CREB5;CREBBP;DDB1;DDX3X;DLG1;DNAJA3;EGR3;EIF2AK2;GRB2;GSN;GTF2A1;GTF2A1L;GTF2B;GTF2E1;GTF2H1;GTF2H3;GTF2H4;HDAC1;HDAC11;HDAC2;HDAC5;HDAC6;HDAC7;HDAC8;HDAC9;HIST1H2BA;HIST1H2BB;HIST1H2BC;HIST1H2BD;HIST1H2…
KEGG_2019_Human	Natural killer cell mediated cytotoxicity	4	P03C_1;P08A_1;P12A_2;P08B_2	ARAF;BRAF;CASP3;FYN;GRB2;GZMB;HLA-A;HLA-B;HLA-C;HLA-E;HLA-G;ICAM2;IFNA1;IFNA10;IFNA13;IFNA14;IFNA16;IFNA17;IFNA2;IFNA21;IFNA4;IFNA5;IFNA6;IFNA7;IFNA8;IFNAR1;IFNAR2;IFNB1;IFNGR1;IFNGR2;ITGAL;ITGB2;KIR2DL1;KIR2DL3;KIR2DL4;KIR3DL1;KIR3DL2;KLRC1;KLRC2;KLRC3;KLRD1;KLRK1;LAT;LCK;LCP2;MAPK3;MICA;MICB;NCR1;NCR2;NCR3;NFATC2;PAK1;PIK3CA;PIK3CB;PLCG1;PLCG2;PPP3CB;PPP3CC;PPP3R2;PRF1;PRKCA;PRKCB;PRKCG;PTPN6;R…
KEGG_2019_Human	Ascorbate and aldarate metabolism	4	P04A_8;P02B_1;P06B_1;P08B_3	ALDH2;ALDH3A2;ALDH7A1;ALDH9A1;MIOX;RGN;UGDH;UGT1A1;UGT1A10;UGT1A4;UGT1A6;UGT1A7;UGT1A8;UGT2A1;UGT2A2;UGT2A3;UGT2B10;UGT2B11;UGT2B15;UGT2B17;UGT2B28;UGT2B4;UGT2B7
KEGG_2019_Human	Metabolism of xenobiotics by cytochrome P450	4	P04A_8;P04A_9;P03C_2;P08B_3	ADH1A;ADH1B;ADH4;ADH5;ADH6;ADH7;AKR1C1;ALDH1A3;CBR1;CBR3;CYP2A13;CYP2A6;CYP2B6;CYP2D6;CYP2E1;CYP2F1;CYP2S1;CYP3A4;CYP3A5;DHDH;GSTA1;GSTA2;GSTA3;GSTA4;GSTA5;GSTM1;GSTM2;GSTM3;GSTM4;GSTM5;GSTO1;GSTO2;HPGDS;MGST1;MGST2;MGST3;SULT2A1;UGT1A1;UGT1A10;UGT1A4;UGT1A6;UGT1A7;UGT1A8;UGT2A1;UGT2A2;UGT2A3;UGT2B10;UGT2B11;UGT2B15;UGT2B17;UGT2B28;UGT2B4;UGT2B7
KEGG_2019_Human	Toll-like receptor signaling pathway	4	P08A_1;P01A_6;P11A_1;P08B_2	CASP8;CCL3;CCL3L1;CCL3L3;CCL4;CCL4L1;CCL4L2;CCL5;CD14;CD40;CD80;CD86;CHUK;CXCL10;CXCL11;CXCL9;FADD;IFNA1;IFNA10;IFNA13;IFNA14;IFNA16;IFNA17;IFNA2;IFNA21;IFNA4;IFNA5;IFNA6;IFNA7;IFNA8;IFNAR1;IFNAR2;IFNB1;IKBKB;IL12A;IL1B;IL6;IRF3;IRF5;IRF7;JUN;LY96;MAP2K2;MAP2K4;MAP2K6;MAP3K7;MAP3K8;MAPK1;MAPK12;MAPK13;MAPK14;MAPK3;MAPK8;MYD88;NFKB1;PIK3CA;PIK3CB;PIK3R1;PIK3R2;PIK3R3;RAC1;RELA;RIPK1;STAT1;TAB1;TAB…
KEGG_2019_Human	Cytokine-cytokine receptor interaction	3	P02B_3;P01A_6;P11A_1	ACKR3;ACVR1;ACVR1C;ACVR2A;ACVR2B;AMH;BMP10;BMP15;BMP5;BMP6;BMP8A;BMP8B;BMPR1A;BMPR1B;BMPR2;CCL1;CCL11;CCL13;CCL14;CCL15;CCL16;CCL17;CCL18;CCL19;CCL2;CCL20;CCL21;CCL22;CCL23;CCL24;CCL26;CCL27;CCL28;CCL3;CCL3L1;CCL3L3;CCL4;CCL4L1;CCL4L2;CCL5;CCL7;CCL8;CCR1;CCR10;CCR2;CCR3;CCR4;CCR5;CCR6;CCR7;CCR8;CCR9;CLCF1;CNTF;CNTFR;CSF1R;CSF2RB;CSF3;CSF3R;CSH2;CTF1;CX3CL1;CXCL1;CXCL10;CXCL11;CXCL13;CXCL16;CXCL17…
KEGG_2019_Human	Viral myocarditis	3	P03C_1;P02B_1;P08B_2	ABL1;ACTB;ACTG1;CASP3;CAV1;CCND1;CD40;CD40LG;CD80;CD86;CXADR;CYCS;DAG1;DMD;EIF4G1;EIF4G2;FYN;HLA-A;HLA-B;HLA-C;HLA-DMA;HLA-DMB;HLA-DOA;HLA-DOB;HLA-DPA1;HLA-DPB1;HLA-DQA1;HLA-DQA2;HLA-DQB1;HLA-DRA;HLA-DRB1;HLA-DRB5;HLA-E;HLA-F;HLA-G;ITGAL;LAMA2;MYH6;MYH7;PRF1;RAC1;RAC2;RAC3;SGCD;SGCG
KEGG_2019_Human	Tuberculosis	3	P10B_1;P04C_3;P08B_2	APAF1;ARHGEF12;ATP6AP1;ATP6V0A1;ATP6V0A2;ATP6V0B;ATP6V0C;ATP6V0D2;ATP6V1H;BAD;BAX;BCL10;BCL2;C3;CALM1;CALM2;CALML3;CALML4;CALML5;CALML6;CAMK2A;CAMK2B;CAMP;CARD9;CASP10;CASP3;CASP8;CASP9;CD209;CEBPB;CIITA;CLEC4E;CLEC4M;CLEC7A;CORO1A;CR1;CREB1;CREBBP;CYP27B1;EEA1;FADD;FCER1G;FCGR2A;FCGR2B;FCGR3A;FCGR3B;HLA-DMA;HLA-DMB;HLA-DOA;HLA-DOB;HLA-DPA1;HLA-DPB1;HLA-DQA1;HLA-DQA2;HLA-DQB1;HLA-DRA;HLA-DRB1;HLA…
KEGG_2019_Human	Staphylococcus aureus infection	3	P02C_2;P02B_1;P04C_3	C1R;C1S;C2;C3;C3AR1;C4A;C4B;C5;CFB;CFH;CFI;DEFA1;DEFA1B;DEFA3;DEFA4;DEFA5;DEFA6;DEFB1;DEFB103A;DEFB103B;DEFB4A;DEFB4B;DSG1;FCAR;FCGR2A;FCGR2B;FCGR3A;FCGR3B;FGG;HLA-DMA;HLA-DMB;HLA-DOA;HLA-DOB;HLA-DPA1;HLA-DPB1;HLA-DQA1;HLA-DQA2;HLA-DQB1;HLA-DRA;HLA-DRB1;HLA-DRB5;ICAM1;IL10;KRT10;MASP2;PLG;SELP;SELPLG
KEGG_2019_Human	Porphyrin and chlorophyll metabolism	3	P04A_8;P11A_1;P06B_1	ALAS2;BLVRA;CPOX;EARS2;FECH;GUSB;HEPH;HMOX2;UGT1A1;UGT1A10;UGT1A4;UGT1A6;UGT1A7;UGT1A8;UGT2A1;UGT2A2;UGT2A3;UGT2B10;UGT2B11;UGT2B15;UGT2B17;UGT2B28;UGT2B4;UGT2B7
KEGG_2019_Human	Chemical carcinogenesis	3	P04A_8;P11A_1;P08B_3	ADH1A;ADH1B;ADH4;ADH5;ADH6;ADH7;AKR1C2;ALDH1A3;ARNT;CBR1;CHRNA7;CYP2C18;CYP2C19;CYP2C8;CYP2C9;CYP2E1;CYP3A4;CYP3A43;CYP3A5;CYP3A7;GSTA1;GSTA2;GSTA3;GSTA4;GSTA5;GSTM1;GSTM2;GSTM3;GSTM4;GSTM5;GSTO1;GSTO2;HPGDS;MGST1;MGST2;MGST3;NAT1;NAT2;PTGS2;SULT1A1;SULT1A2;SULT1A3;SULT1A4;UGT1A1;UGT1A10;UGT1A4;UGT1A6;UGT1A7;UGT1A8;UGT2A1;UGT2A2;UGT2A3;UGT2B10;UGT2B11;UGT2B15;UGT2B17;UGT2B28;UGT2B4;UGT2B7
KEGG_2019_Human	Human immunodeficiency virus 1 infection	3	P08A_1;P07A_1;P11A_1	AP1B1;AP1G1;AP1M1;AP1M2;APOBEC3A;APOBEC3B;APOBEC3C;APOBEC3D;APOBEC3F;APOBEC3G;APOBEC3H;ATR;BAD;BTRC;CALM1;CALML3;CALML4;CALML5;CALR;CCNB3;CFL1;CHUK;CUL4B;CXCR4;FADD;FAS;FBXW11;GNA11;GNAO1;GNB4;GNG11;GNG13;GNG7;GNGT1;IFNA1;IFNA10;IFNA13;IFNA14;IFNA16;IFNA17;IFNA2;IFNA21;IFNA4;IFNA5;IFNA6;IFNA7;IFNA8;IFNB1;IKBKG;IRAK1;ITPR1;LIMK2;MAP2K2;MAP2K7;MAP3K7;MAPK3;MAPK9;NFATC3;PAK1;PAK3;PIK3CA;PLCG1;PLCG2;…
KEGG_2019_Human	PI3K-Akt signaling pathway	3	P08A_1;P11A_1;P12A_2	ATF4;BAD;BCL2L11;CCND1;CCNE1;CD19;CDKN1B;COL4A3;COL4A4;COL6A1;COL6A2;COL9A3;CREB3L3;DDIT4;EFNA2;EPOR;FGF10;FGF17;FGF19;FGF22;FGF3;FGF4;GHR;GNB4;GNG13;GNG7;HSP90AA1;HSP90B1;IFNA1;IFNA10;IFNA13;IFNA14;IFNA16;IFNA17;IFNA2;IFNA21;IFNA4;IFNA5;IFNA6;IFNA7;IFNA8;IFNB1;IL2RB;IL2RG;IL4R;IL7;IL7R;IRS1;ITGA1;ITGA11;ITGA2;ITGB8;KDR;KIT;KITLG;LAMA1;LAMA5;LAMB1;LAMB4;LPAR4;MAP2K2;MAPK3;MDM2;MLST8;MYC;OSMR;PCK1…
KEGG_2019_Human	Measles	3	P08A_1;P12A_2;P08B_2	BAD;BAK1;CASP3;CBLB;CCND1;CCND3;CCNE1;CCNE2;CSNK2B;FADD;GSK3B;HSPA1A;HSPA1B;HSPA1L;IFIH1;IFNA1;IFNA10;IFNA13;IFNA14;IFNA16;IFNA17;IFNA2;IFNA21;IFNA4;IFNA5;IFNA6;IFNA7;IFNA8;IFNAR1;IFNAR2;IFNB1;IL12A;IL1A;IL1B;IL2RB;IRF9;MAP3K7;MAPK8;MSN;MX1;OAS1;OAS2;OAS3;PIK3CA;PIK3CB;RAB9A;RELA;TAB2;TLR7;TNFAIP3;TP73
KEGG_2019_Human	Human papillomavirus infection	3	P08A_1;P12A_2;P08B_2	ATP6V0A2;ATP6V0E1;ATP6V1A;ATP6V1B2;ATP6V1C2;ATP6V1G2;ATR;AXIN1;AXIN2;BAD;BAK1;CASP3;CCND1;CCND3;CCNE1;CCNE2;CDKN1A;COL6A1;COL6A2;COL6A5;COL6A6;COL9A1;COL9A3;DLG1;DVL3;FADD;FZD10;GNAS;GRB2;GSK3B;HDAC2;HES1;HES2;HES3;HEY2;HLA-A;HLA-B;HLA-C;HLA-E;HLA-F;HLA-G;IFNA1;IFNA10;IFNA13;IFNA14;IFNA16;IFNA17;IFNA2;IFNA21;IFNA4;IFNA5;IFNA6;IFNA7;IFNA8;IFNAR1;IFNAR2;IFNB1;IRF9;ITGA11;ITGB4;ITGB5;ITGB6;ITGB8;JAG…
KEGG_2019_Human	Hepatitis B	3	P08A_1;P07A_1;P08B_2	ARAF;ATF4;ATF6B;ATP6AP1;BAD;BIRC5;CASP3;CCNE1;CCNE2;CDKN1A;CHUK;CREB3L3;DDX3X;E2F1;E2F3;ELK1;FADD;GRB2;IFIH1;IFNA1;IFNA10;IFNA13;IFNA14;IFNA16;IFNA17;IFNA2;IFNA21;IFNA4;IFNA5;IFNA6;IFNA7;IFNA8;IFNAR1;IFNB1;IKBKG;IRAK1;JAK2;MAP2K2;MAP2K4;MAP2K7;MAP3K7;MAPK13;MAPK14;MAPK8;MAPK9;MMP9;MYC;NFATC4;PIK3CA;PIK3CB;PRKCA;RAF1;RELA;SMAD2;SMAD3;SMAD4;SRC;TAB1;TAB2;TGFBR1;TICAM1;TLR3;TNF;TYK2;YWHAB;YWHAQ
KEGG_2019_Human	Influenza A	3	P11A_1;P12A_2;P08B_2	ACTB;ACTG1;AGFG1;CCL2;CIITA;CREBBP;DDX39B;DNAJB1;EIF2AK1;EP300;FAS;GSK3B;HLA-DMA;HLA-DMB;HLA-DOA;HLA-DOB;HLA-DPA1;HLA-DPB1;HLA-DQA1;HLA-DQA2;HLA-DQB1;HLA-DRA;HLA-DRB1;HLA-DRB5;HSPA1A;HSPA1B;HSPA1L;IFIH1;IFNA1;IFNA10;IFNA13;IFNA14;IFNA16;IFNA17;IFNA2;IFNA21;IFNA4;IFNA5;IFNA6;IFNA7;IFNA8;IFNAR1;IFNAR2;IFNB1;IFNG;IFNGR1;IFNGR2;IL12A;IL1A;IL1B;IL33;IRF9;IVNS1ABP;JAK2;KPNA1;KPNA2;MAP2K2;MAP2K4;MAPK13;…
KEGG_2019_Human	Asthma	3	P02B_1;P08B_2;P04C_3	CCL11;CD40;CD40LG;EPX;FCER1A;FCER1G;HLA-DMA;HLA-DMB;HLA-DOA;HLA-DOB;HLA-DPA1;HLA-DPB1;HLA-DQA1;HLA-DQA2;HLA-DQB1;HLA-DRA;HLA-DRB1;HLA-DRB5;IL10;IL13;IL3;IL4;IL5;MS4A2;PRG2;TNF
KEGG_2019_Human	Rheumatoid arthritis	3	P02B_1;P08B_2;P04C_3	ACP5;ATP6V0A1;ATP6V0A2;ATP6V0E1;ATP6V1A;ATP6V1B1;ATP6V1B2;ATP6V1C2;ATP6V1D;ATP6V1E2;ATP6V1G1;ATP6V1G2;ATP6V1G3;CCL2;CCL3;CCL3L1;CCL3L3;CCL5;CD80;CD86;CSF2;CXCL12;FLT1;FOS;HLA-DMA;HLA-DMB;HLA-DOA;HLA-DOB;HLA-DPA1;HLA-DPB1;HLA-DQA1;HLA-DQA2;HLA-DQB1;HLA-DRA;HLA-DRB1;HLA-DRB5;IL11;IL17A;IL18;IL1A;IL1B;LTB;MMP1;MMP3;PTH;TCIRG1;TEK;TGFB2;TGFB3;TLR2;TLR4;TNF;TNFSF11;TNFSF13B;VEGFA
KEGG_2019_Human	Toxoplasmosis	2	P03C_1;P08B_2	AKT1;AKT3;ALOX5;BAD;BCL2L1;BIRC2;BIRC3;BIRC8;CASP3;CCR5;CD40;CD40LG;CIITA;CYCS;GNAI1;GNAI2;GNAO1;HLA-DMA;HLA-DMB;HLA-DOA;HLA-DOB;HLA-DPA1;HLA-DPB1;HLA-DQA1;HLA-DQA2;HLA-DQB1;HLA-DRA;HLA-DRB1;HLA-DRB5;HSPA1A;HSPA1B;HSPA1L;HSPA2;HSPA8;IFNGR1;IFNGR2;IKBKG;IL10RA;IL10RB;IL12A;IRAK1;ITGB1;JAK2;LAMA2;LAMA3;LAMA4;LAMB1;LAMB2;LAMB4;LAMC3;LY96;MAP2K6;MAP3K7;MAPK13;MAPK14;MAPK3;MAPK8;MYD88;NFKBIA;PDPK1;PIK…
KEGG_2019_Human	Pathways in cancer	2	P10B_1;P08A_1	ABL1;ADCY3;ADCY5;ADCY6;ADCY7;ADCY8;ADCY9;AGTR1;ALK;APC;APC2;APPL1;AR;ARHGEF12;AXIN2;BAD;BAK1;BAX;BCL2;BCL2L1;BDKRB1;BDKRB2;BIRC2;BIRC3;BIRC5;BIRC7;BIRC8;BRCA2;CALM1;CALM2;CALML3;CALML5;CALML6;CASP3;CASP7;CBL;CCNA1;CCND1;CCND2;CCNE1;CDC42;CDK2;CDK4;CDKN1A;CDKN1B;CDKN2A;CDKN2B;CHUK;CKS2;CREBBP;CSF2RB;CTBP1;CTBP2;CTNNB1;CUL2;CXCL12;CXCR4;DAPK1;DDB2;DVL1;DVL3;E2F1;E2F3;EDN1;EDNRB;EML4;EPAS1;ERBB2;ETS…
KEGG_2019_Human	Pentose and glucuronate interconversions	2	P04A_8;P06B_1	GUSB;RPE;UGDH;UGT1A1;UGT1A10;UGT1A4;UGT1A6;UGT1A7;UGT1A8;UGT2A1;UGT2A2;UGT2A3;UGT2B10;UGT2B11;UGT2B15;UGT2B17;UGT2B28;UGT2B4;UGT2B7
KEGG_2019_Human	Steroid hormone biosynthesis	2	P04A_8;P08B_3	AKR1C1;AKR1C2;AKR1C3;AKR1C4;AKR1D1;COMT;CYP11B1;CYP11B2;CYP19A1;CYP21A2;CYP2E1;CYP3A4;CYP3A5;CYP3A7;CYP7A1;DHRS11;HSD17B1;HSD17B6;HSD17B7;HSD17B8;HSD3B1;HSD3B2;SRD5A1;SRD5A3;SULT1E1;UGT1A1;UGT1A10;UGT1A4;UGT1A6;UGT1A7;UGT1A8;UGT2A1;UGT2A2;UGT2A3;UGT2B10;UGT2B11;UGT2B15;UGT2B17;UGT2B28;UGT2B4;UGT2B7
KEGG_2019_Human	Drug metabolism	2	P04A_8;P08B_3	ADH1A;ADH1B;ADH4;ADH5;ADH6;ADH7;ALDH1A3;AOX1;CYP2E1;CYP3A4;CYP3A5;DPYS;DUT;FMO5;GSTA1;GSTA2;GSTA3;GSTA4;GSTA5;GSTM1;GSTM2;GSTM3;GSTM4;GSTM5;GSTO1;GSTO2;HPGDS;HPRT1;IMPDH1;MGST1;MGST2;MGST3;MPO;NME1;NME1-NME2;NME4;RRM2B;TK1;TPMT;UCK2;UCKL1;UGT1A1;UGT1A10;UGT1A4;UGT1A6;UGT1A7;UGT1A8;UGT2A1;UGT2A2;UGT2A3;UGT2B10;UGT2B11;UGT2B15;UGT2B17;UGT2B28;UGT2B4;UGT2B7;UMPS;XDH
KEGG_2019_Human	Retinol metabolism	2	P04A_8;P06B_1	AOX1;AWAT2;CYP26A1;CYP26C1;CYP2C18;CYP2C8;CYP2C9;DGAT1;DHRS3;DHRS4;DHRS4L2;DHRS9;RDH10;RETSAT;SDR16C5;UGT1A1;UGT1A10;UGT1A4;UGT1A6;UGT1A7;UGT1A8;UGT2A1;UGT2A2;UGT2A3;UGT2B10;UGT2B11;UGT2B15;UGT2B17;UGT2B28;UGT2B4;UGT2B7
KEGG_2019_Human	NOD-like receptor signaling pathway	2	P08A_1;P01A_6	ANTXR2;ATG12;ATG5;BIRC2;CARD16;CARD17;CARD18;CARD8;CARD9;CASP1;CASP12;CASP4;CASP5;CASP8;CCL2;CCL5;CHUK;CTSB;CXCL1;CXCL2;CXCL3;CYBA;CYBB;DEFA1;DEFA1B;DEFA3;DEFA4;DEFA5;DEFA6;DEFB103A;DEFB103B;DEFB4A;DEFB4B;DHX33;FADD;GABARAP;GABARAPL2;GBP1;GBP2;GBP3;GBP4;GBP5;GBP7;GPRC6A;GSDMD;HSP90AA1;IFI16;IFNA1;IFNA10;IFNA13;IFNA14;IFNA16;IFNA17;IFNA2;IFNA21;IFNA4;IFNA5;IFNA6;IFNA7;IFNA8;IFNAR1;IFNAR2;IFNB1;IKB…
KEGG_2019_Human	Mineral absorption	2	P11A_1;P04B_1	ATP7A;HEPH;HMOX1;HMOX2;MT1A;MT1B;MT1E;MT1F;MT1G;MT1H;MT1M;MT1X;MT2A;SLC26A3;SLC39A4;SLC8A1
KEGG_2019_Human	Phagosome	2	P02B_1;P08B_2	ATP6V0A2;ATP6V0E1;ATP6V1A;ATP6V1C2;ATP6V1G1;ATP6V1G2;COLEC11;CYBA;CYBB;HLA-A;HLA-B;HLA-C;HLA-DMA;HLA-DMB;HLA-DOA;HLA-DOB;HLA-DPA1;HLA-DPB1;HLA-DQA1;HLA-DQA2;HLA-DQB1;HLA-DRA;HLA-DRB1;HLA-DRB5;HLA-E;HLA-F;HLA-G;ITGB5;LAMP1;LAMP2;MARCO;MBL2;MPO;NCF4;NOS1;PIK3C3;PLA2R1;RAB7A;SCARB1;SEC61A1;SEC61B;STX18;STX7;TAP1;TAP2;TFRC;THBS2;TLR4;TUBA3D;TUBA3E;TUBA4A;TUBB;TUBB1;TUBB2A;TUBB2B;TUBB4B
KEGG_2019_Human	Leishmaniasis	2	P02B_1;P08B_2	CYBA;CYBB;HLA-DMA;HLA-DMB;HLA-DOA;HLA-DOB;HLA-DPA1;HLA-DPB1;HLA-DQA1;HLA-DQA2;HLA-DQB1;HLA-DRA;HLA-DRB1;HLA-DRB5;IFNGR1;IFNGR2;IL12A;IL12B;IL1A;IL1B;JAK2;MAP3K7;MAPK11;MAPK12;MAPK13;MAPK14;MARCKSL1;NCF4;RELA;TAB2;TLR4;TNF
KEGG_2019_Human	Inflammatory bowel disease (IBD)	2	P02B_1;P08B_2	HLA-DMA;HLA-DMB;HLA-DOA;HLA-DOB;HLA-DPA1;HLA-DPB1;HLA-DQA1;HLA-DQA2;HLA-DQB1;HLA-DRA;HLA-DRB1;HLA-DRB5;IFNGR1;IFNGR2;IL12A;IL12B;IL17A;IL17F;IL1A;IL1B;MAF;RELA;SMAD2;SMAD3;TLR4;TNF
KEGG_2019_Human	Intestinal immune network for IgA production	2	P02B_1;P08B_2	CD40;CD40LG;CD80;CD86;CXCL12;CXCR4;HLA-DMA;HLA-DMB;HLA-DOA;HLA-DOB;HLA-DPA1;HLA-DPB1;HLA-DQA1;HLA-DQA2;HLA-DQB1;HLA-DRA;HLA-DRB1;HLA-DRB5;TNFSF13B
KEGG_2019_Human	Th1 and Th2 cell differentiation	2	P02B_1;P06A_1	CD3D;CD3E;CD3G;CHUK;DLL3;GATA3;HLA-DMA;HLA-DMB;HLA-DOA;HLA-DOB;HLA-DPA1;HLA-DPB1;HLA-DQA1;HLA-DQA2;HLA-DQB1;HLA-DRA;HLA-DRB1;HLA-DRB5;IFNGR1;IFNGR2;IL12A;IL12B;IL12RB1;IL2RA;IL2RB;IL2RG;IL4R;JAG2;JAK3;LAT;LCK;MAF;MAML2;MAPK1;MAPK10;MAPK11;MAPK12;MAPK13;MAPK14;MAPK3;MAPK8;NFATC2;NFKBIB;NOTCH1;PPP3CB;PPP3R1;PRKCQ;RBPJL;RELA;STAT1;STAT4;ZAP70
KEGG_2019_Human	Th17 cell differentiation	2	P02B_1;P08B_2	HLA-DMA;HLA-DMB;HLA-DOA;HLA-DOB;HLA-DPA1;HLA-DPB1;HLA-DQA1;HLA-DQA2;HLA-DQB1;HLA-DRA;HLA-DRB1;HLA-DRB5;HSP90AB1;IFNGR1;IFNGR2;IL17A;IL17F;IL1B;IL1RAP;IL2RB;IRF4;JAK2;LCK;MAPK11;MAPK12;MAPK13;MAPK14;MAPK8;NFKBIE;RELA;RUNX1;RXRA;RXRB;SMAD2;SMAD3;SMAD4;TGFBR1
KEGG_2019_Human	Hematopoietic cell lineage	2	P06A_1;P04C_3	ANPEP;CD19;CD1A;CD1B;CD1C;CD1D;CD1E;CD22;CD33;CD34;CD37;CD38;CD3D;CD3E;CD3G;CD4;CD44;CD5;CD55;CD59;CD8A;CD8B;CD9;CR1;CR2;CSF2;CSF2RA;CSF3;DNTT;EPOR;FLT3;FLT3LG;GP1BB;GP5;GP9;GYPA;HLA-DMA;HLA-DMB;HLA-DOA;HLA-DOB;HLA-DPA1;HLA-DPB1;HLA-DQA1;HLA-DQA2;HLA-DQB1;HLA-DRA;HLA-DRB1;HLA-DRB5;IL11;IL1A;IL1B;IL1R1;IL1R2;IL2RA;IL3;IL3RA;IL4;IL4R;IL5;IL5RA;ITGA2B;ITGA3;ITGA4;ITGA6;ITGAM;ITGB3;MME;MS4A1;TFRC;THP…
KEGG_2019_Human	Fluid shear stress and atherosclerosis	1	P04A_5	ACTG1;CCL2;CYBA;EDN1;GSTA1;GSTA2;GSTA3;GSTA4;GSTA5;GSTP1;HMOX1;HSP90AB1;JUN;MAPK13;MAPK14;MAPK8;PIK3R2;RAC2;RAC3;RELA;RHOA;SRC;TXN2;VEGFA
KEGG_2019_Human	IL-17 signaling pathway	1	P04A_5	CCL11;CCL2;CCL7;FADD;FOSL1;HSP90AB1;IL17A;IL17C;IL17F;JUN;JUND;MAPK13;MAPK14;MAPK8;MMP1;MMP13;MMP3;RELA
KEGG_2019_Human	alpha-Linolenic acid metabolism	1	P01A_6	ACAA1;ACOX1;ACOX3;FADS2;JMJD7-PLA2G4B;PLA2G12B;PLA2G16;PLA2G2A;PLA2G2D;PLA2G2E;PLA2G2F;PLA2G3;PLA2G4A;PLA2G4B;PLA2G4C;PLA2G4D;PLA2G4E;PLA2G4F;PLA2G5;PLA2G6
KEGG_2019_Human	Linoleic acid metabolism	1	P01A_6	CYP2C19;CYP2C8;CYP2C9;CYP2E1;CYP2J2;CYP3A4;JMJD7-PLA2G4B;PLA2G12B;PLA2G16;PLA2G2A;PLA2G2D;PLA2G2E;PLA2G2F;PLA2G3;PLA2G4A;PLA2G4B;PLA2G4C;PLA2G4D;PLA2G4E;PLA2G4F;PLA2G5;PLA2G6
KEGG_2019_Human	Calcium signaling pathway	1	P01A_7	ADCY9;ATP2A2;ATP2A3;ATP2B2;CACNA1H;CALML6;CAMK1;CAMK4;CYSLTR1;GNA11;GNA15;GNAL;GRIN2A;GRIN2C;HRH1;ITPKB;ITPR1;MYLK2;NOS1;NTSR1;ORAI1;OXTR;P2RX1;P2RX2;P2RX4;P2RX5;P2RX7;PDE1A;PHKA1;PRKCG;SPHK1;TBXA2R;TPCN1
KEGG_2019_Human	Cell cycle	1	P11A_1	ANAPC1;BUB1;BUB3;CCNB3;CDKN1B;CDKN2A;CDKN2B;CREBBP;E2F1;E2F4;E2F5;EP300;FZR1;GADD45B;MAD1L1;MDM2;ORC6;PKMYT1;PLK1;RBL2;RBX1;SKP2;SMC1A;SMC1B;TTK
KEGG_2019_Human	Adipocytokine signaling pathway	1	P02B_1	ACACB;ACSBG1;ACSBG2;CAMKK2;CPT1B;IRS2;LEP;PPARA;PRKAB1;PRKAG2;PTPN11;RXRA;RXRB;TRAF2
KEGG_2019_Human	Osteoclast differentiation	1	P06A_1	AKT1;AKT2;BLNK;CAMK4;CHUK;CREB1;FHL2;FOSB;FOSL1;FOSL2;GAB2;IFNAR1;IFNAR2;IFNGR1;IFNGR2;IL1A;IL1B;IL1R1;JUND;LILRA1;LILRA2;LILRA3;LILRA4;LILRA5;LILRA6;LILRB1;LILRB2;LILRB3;LILRB4;LILRB5;MAPK1;MAPK10;MAPK13;MAPK14;MAPK3;MAPK8;MITF;NCF1;NCF4;NFATC2;NFKB2;OSCAR;PIK3CA;PIK3CB;PIK3R1;PIK3R2;PLCG2;PPARG;PPP3CB;PPP3R1;RELA;RELB;SOCS1;STAT1;TAB2;TGFB1;TNF;TNFRSF11A;TNFRSF11B;TNFSF11;TRAF2;TREM2;TYROBP
KEGG_2019_Human	Primary immunodeficiency	1	P06A_1	ADA;BLNK;CD19;CD3D;CD3E;CD40;CD79A;CD8A;CD8B;CIITA;DCLRE1C;ICOS;IGLL1;IL2RG;JAK3;ORAI1;RFXANK;RFXAP;TAP1;TAP2;TNFRSF13C;UNG;ZAP70
KEGG_2019_Human	Vascular smooth muscle contraction	1	P09C_2	ACTA2;ACTG2;ADCY1;ADCY2;ADCY3;ADCY7;ADM;AGT;ARHGEF11;ARHGEF12;AVPR1A;AVPR1B;BRAF;CACNA1S;CALCA;CALCB;CALD1;CALM1;CALM3;CALML3;CALML5;CALML6;CYP4A11;CYP4A22;EDN1;EDN2;EDN3;GNAS;KCNMA1;KCNMB4;MRVI1;MYL6;MYL6B;MYL9;MYLK2;MYLK4;NPPA;NPPB;NPR1;PLA2G12B;PLA2G2A;PLA2G2C;PLA2G2D;PLA2G2E;PLA2G2F;PLA2G4A;PLA2G4C;PLA2G5;PLA2G6;PLCB3;PPP1CB;PPP1CC;PPP1R12A;PPP1R12B;PPP1R12C;PRKACB;PRKCG;PRKCH;PRKCQ;PRKG1;PTG…
KEGG_2019_Human	Ovarian steroidogenesis	1	P02C_1	ADCY2;CGA;GNAS;HSD17B2;JMJD7-PLA2G4B;LDLR;LHB;PLA2G4B;PLA2G4C;PLA2G4D;PLA2G4E;PLA2G4F
KEGG_2019_Human	Cell adhesion molecules (CAMs)	1	P08B_2	ALCAM;CD274;CD40;CD40LG;CD80;CD86;CD99;CLDN1;CLDN11;CLDN14;CLDN16;CLDN17;CLDN18;CLDN20;CLDN22;CLDN24;CLDN8;HLA-A;HLA-B;HLA-C;HLA-DMA;HLA-DMB;HLA-DOA;HLA-DOB;HLA-DPA1;HLA-DPB1;HLA-DQA1;HLA-DQA2;HLA-DQB1;HLA-DRA;HLA-DRB1;HLA-DRB5;HLA-E;HLA-F;HLA-G;IGSF11;NLGN1;NLGN4X;NRXN2;PDCD1LG2;SDC4;TIGIT
KEGG_2019_Human	Kaposi sarcoma-associated herpesvirus infection	1	P08B_2	ATG3;BAK1;CALML4;CASP3;CD200R1;CD200R1L;CD86;CDKN1A;E2F3;GNB4;GSK3B;HLA-A;HLA-B;HLA-C;HLA-E;HLA-F;HLA-G;IFNA1;IFNA10;IFNA13;IFNA14;IFNA16;IFNA17;IFNA2;IFNA21;IFNA4;IFNA5;IFNA6;IFNA7;IFNA8;IFNAR1;IFNAR2;IFNB1;IFNGR1;IRF9;ITPR3;JAK2;MAP2K4;MAPK13;MAPK14;MAPK8;MICA;MICB;NFATC4;PIK3CA;PIK3CB;PIK3R5;RCAN1;RELA;TLR3;VEGFA
KEGG_2019_Human	Human T-cell leukemia virus 1 infection	1	P08B_2	ADCY4;ADCY5;ANAPC1;ANAPC4;ANAPC5;ATF6B;ATR;CCND3;CCNE2;CD40;CDKN1A;CDKN2A;CDKN2B;DLG1;E2F3;ETS2;FOSL1;HLA-A;HLA-B;HLA-C;HLA-DMA;HLA-DMB;HLA-DOA;HLA-DOB;HLA-DPA1;HLA-DPB1;HLA-DQA1;HLA-DQA2;HLA-DQB1;HLA-DRA;HLA-DRB1;HLA-DRB5;HLA-E;HLA-F;HLA-G;IL2RB;KAT5;LTA;MAP2K4;MAPK8;MSX1;NFATC4;PIK3CA;PIK3CB;RAN;RELA;SLC25A4;SLC25A5;SLC25A6;SMAD3;SRF;TBP;TBPL1;TGFBR1;TNF;XIAP

## Sheet: Reactome_2016
Database	Enriched term	Nr. Samples	Samples	Genes
Reactome_2016	TRAF6 mediated IRF7 activation Homo sapiens R-HSA-933541	7	P10B_1;P08A_1;P02A_2;P11A_1;P09B_1;P12A_2;P08B_2	CREBBP;DDX58;DHX36;EP300;IFIH1;IFNA1;IFNA10;IFNA14;IFNA16;IFNA17;IFNA2;IFNA21;IFNA4;IFNA5;IFNA6;IFNA7;IFNA8;IFNB1;IKBKE;IRF1;IRF2;IRF3;IRF7;MYD88;RNF135;TANK;TBK1;TRAF2;TRAF6;TRIM25
Reactome_2016	Generic Transcription Pathway Homo sapiens R-HSA-212436	7	P01A_4;P02C_2;P08A_1;P01A_6;P06A_1;P03C_2;P02C_1	AGO1;AGO2;AGO3;AGO4;AIFM2;AKT1;AKT2;AR;ARID3A;ATF2;ATM;ATR;ATRIP;AURKB;BANP;BARD1;BAX;BBC3;BCL6;BID;BIRC5;BLM;BNIP3L;BRCA1;BRD1;BRD7;BRIP1;BRPF1;BRPF3;BTG2;CARM1;CASP1;CASP10;CASP2;CASP6;CCNA1;CCNA2;CCNB1;CCNC;CCNE1;CCNE2;CCNH;CCNK;CCNT2;CDC25C;CDK1;CDK12;CDK13;CDK5;CDK5R1;CDK7;CDK8;CDK9;CDKN1A;CDKN2A;CDKN2B;CENPJ;CHD3;CHD9;CHEK1;CHEK2;CHM;CNOT1;CNOT10;CNOT11;CNOT3;CNOT6L;CNOT7;CNOT8;COX11;COX16;…
Reactome_2016	Regulation of IFNA signaling Homo sapiens R-HSA-912694	7	P08A_1;P07A_1;P11A_1;P09B_1;P12A_2;P08B_2;P08B_3	IFNA1;IFNA10;IFNA14;IFNA16;IFNA17;IFNA2;IFNA21;IFNA4;IFNA5;IFNA6;IFNA7;IFNA8;IFNAR1;IFNAR2;IFNB1;JAK1;PTPN1;PTPN11;PTPN6;SOCS1;SOCS3;STAT1;STAT2;TYK2
Reactome_2016	Response to metal ions Homo sapiens R-HSA-5660526	6	P03C_1;P02A_2;P11A_1;P09B_1;P04B_1;P09C_2	MT1A;MT1B;MT1E;MT1F;MT1G;MT1H;MT1M;MT1X;MT2A;MT3;MT4
Reactome_2016	Metallothioneins bind metals Homo sapiens R-HSA-5661231	6	P03C_1;P02A_2;P11A_1;P09B_1;P04B_1;P09C_2	MT1A;MT1B;MT1E;MT1F;MT1G;MT1H;MT1M;MT1X;MT2A;MT3;MT4
Reactome_2016	GPCR downstream signaling Homo sapiens R-HSA-388396	5	P03C_1;P04A_2;P02A_2;P09C_2;P04C_3	ABHD12;ABHD6;ADCY1;ADCY2;ADCY3;ADCY4;ADCY5;ADCY6;ADCY7;ADCY8;ADCY9;ADCYAP1;ADCYAP1R1;ADM;ADM2;ADORA1;ADORA2B;ADORA3;ADRA1A;ADRA1B;ADRA1D;ADRA2B;ADRB2;ADRB3;ADRBK1;AGT;AGTR1;AGTR2;AKAP13;AKT1;AKT2;AKT3;ANXA1;APLN;APLNR;APP;ARHGAP4;ARHGEF1;ARHGEF11;ARHGEF12;ARHGEF16;ARHGEF17;ARHGEF2;ARHGEF25;ARHGEF3;ARHGEF4;ARHGEF6;ARHGEF7;ARHGEF9;ARRB1;ARRB2;AVP;AVPR1A;AVPR1B;AVPR2;BDKRB1;BDKRB2;BRS3;C3AR1;C5;C5AR…
Reactome_2016	Signaling by GPCR Homo sapiens R-HSA-372790	5	P03C_1;P04A_2;P02A_2;P09C_2;P04C_3	ABHD12;ABHD6;ACKR2;ACKR4;ACTN2;ADCY1;ADCY2;ADCY3;ADCY4;ADCY5;ADCY6;ADCY7;ADCY8;ADCY9;ADCYAP1;ADCYAP1R1;ADM;ADM2;ADORA1;ADORA2B;ADORA3;ADRA1A;ADRA1B;ADRA1D;ADRA2B;ADRB2;ADRB3;ADRBK1;AGT;AGTR1;AGTR2;AHCYL1;AKAP13;AKAP9;AKT1;AKT2;AKT3;ANXA1;APBB1IP;APLN;APLNR;APP;ARAF;ARHGAP4;ARHGEF1;ARHGEF11;ARHGEF12;ARHGEF16;ARHGEF17;ARHGEF2;ARHGEF25;ARHGEF3;ARHGEF4;ARHGEF6;ARHGEF7;ARHGEF9;ARRB1;ARRB2;ARTN;AVP;AVP…
Reactome_2016	Olfactory Signaling Pathway Homo sapiens R-HSA-381753	5	P01A_5;P04A_2;P02A_2;P09C_2;P04C_3	GNB1;OR10A2;OR10A3;OR10A4;OR10A5;OR10A6;OR10A7;OR10AD1;OR10AG1;OR10C1;OR10G4;OR10G7;OR10G8;OR10G9;OR10H1;OR10H2;OR10H3;OR10H4;OR10H5;OR10J1;OR10J3;OR10J5;OR10K1;OR10K2;OR10P1;OR10Q1;OR10R2;OR10S1;OR10T2;OR10V1;OR10W1;OR10X1;OR10Z1;OR11A1;OR11L1;OR12D2;OR12D3;OR13A1;OR13C2;OR13C3;OR13C4;OR13C5;OR13C8;OR13C9;OR13D1;OR13F1;OR13G1;OR13H1;OR13J1;OR14A16;OR14C36;OR14I1;OR14J1;OR1B1;OR1C1;OR1F1;OR1I1;OR…
Reactome_2016	Interferon alpha/beta signaling Homo sapiens R-HSA-909733	5	P08A_1;P09B_1;P12A_2;P08B_2;P08B_3	ADAR;BST2;HLA-A;HLA-B;HLA-C;HLA-E;HLA-F;HLA-G;IFI27;IFI35;IFIT1;IFIT2;IFIT3;IFNA1;IFNA10;IFNA14;IFNA16;IFNA17;IFNA2;IFNA21;IFNA4;IFNA5;IFNA6;IFNA7;IFNA8;IFNAR1;IFNAR2;IFNB1;IRF2;IRF4;IRF5;IRF7;IRF8;IRF9;ISG15;ISG20;JAK1;MX1;MX2;OAS1;OAS2;OAS3;OASL;PSMB8;PTPN1;PTPN11;PTPN6;RSAD2;SOCS1;SOCS3;STAT1;STAT2
Reactome_2016	Class C/3 (Metabotropic glutamate/pheromone receptors) Homo sapiens R-HSA-420499	4	P03C_1;P02A_2;P06B_1;P08B_3	CASR;GABBR1;GABBR2;GPRC6A;GRM1;GRM2;GRM3;GRM4;GRM5;GRM6;GRM7;GRM8;TAS1R1;TAS1R2;TAS1R3;TAS2R1;TAS2R10;TAS2R13;TAS2R14;TAS2R16;TAS2R19;TAS2R20;TAS2R3;TAS2R30;TAS2R31;TAS2R38;TAS2R39;TAS2R4;TAS2R40;TAS2R41;TAS2R42;TAS2R43;TAS2R46;TAS2R5;TAS2R50;TAS2R60;TAS2R7;TAS2R8;TAS2R9
Reactome_2016	Defensins Homo sapiens R-HSA-1461973	4	P02C_2;P04A_9;P06B_1;P04C_3	ART1;CCR6;CD4;DEFA1;DEFA3;DEFA4;DEFA5;DEFA6;DEFB1;DEFB103A;DEFB104A;DEFB105A;DEFB106A;DEFB107A;DEFB108B;DEFB110;DEFB112;DEFB113;DEFB114;DEFB115;DEFB116;DEFB118;DEFB119;DEFB121;DEFB123;DEFB124;DEFB130;DEFB131;DEFB133;DEFB134;DEFB135;DEFB136;DEFB4A;TLR1;TLR2
Reactome_2016	Beta defensins Homo sapiens R-HSA-1461957	4	P02C_2;P04A_9;P06B_1;P04C_3	CCR6;DEFB1;DEFB103A;DEFB104A;DEFB105A;DEFB106A;DEFB107A;DEFB108B;DEFB110;DEFB112;DEFB113;DEFB114;DEFB115;DEFB116;DEFB118;DEFB119;DEFB121;DEFB123;DEFB124;DEFB130;DEFB131;DEFB133;DEFB134;DEFB135;DEFB136;DEFB4A;TLR1;TLR2
Reactome_2016	Gene Expression Homo sapiens R-HSA-74160	4	P02C_2;P06A_1;P03C_2;P02C_1	A1CF;AARS2;ADARB1;ADAT1;ADAT2;ADAT3;AGO2;AIFM2;AIMP1;AKT1;AKT2;ALKBH8;APEH;AR;ARID3A;ATF2;ATM;ATR;ATRIP;BANP;BARD1;BAX;BBC3;BCL6;BDP1;BID;BLM;BMS1;BOP1;BRD7;BRF1;BRF2;BRPF1;BRPF3;BYSL;C1D;C2ORF49;CARM1;CASP1;CASP10;CASP6;CCAR1;CCNA1;CCNA2;CCNB1;CCNK;CCNT2;CD2BP2;CD3EAP;CDC40;CDC5L;CDK1;CDK5;CDK5R1;CDK7;CDK8;CDK9;CDKN1A;CENPJ;CHD9;CHEK1;CHEK2;CHM;CLNS1A;CNOT11;CNOT3;CNOT6L;CNOT8;COX11;COX18;COX4I1…
Reactome_2016	Signal Transduction Homo sapiens R-HSA-162582	4	P04A_2;P02A_2;P09C_2;P04C_3	A2M;AATF;ABCA4;ABHD12;ABI1;ABI2;ABL1;ACKR4;ACTN2;ACTR2;ACTR3;ACVR1B;ACVR1C;ACVR2A;ADAM10;ADAM17;ADCY1;ADCY10;ADCY2;ADCY3;ADCY5;ADCY6;ADCY7;ADCY8;ADCYAP1;ADCYAP1R1;ADH1A;ADH4;ADM;ADM2;ADORA1;ADORA2B;ADORA3;ADRA1A;ADRA1B;ADRA2B;ADRB2;ADRB3;ADRBK1;AGO1;AGO2;AGO3;AGO4;AGRN;AGT;AGTR1;AHCTF1;AHCYL1;AKAP13;AKR1B10;AKR1C1;AKR1C3;AKR1C4;AKT1;AKT1S1;AKT2;AKT3;ALDH1A1;ALDH1A2;ALDH1A3;ALDH8A1;AMER1;AMOTL1;AM…
Reactome_2016	PRC2 methylates histones and DNA Homo sapiens R-HSA-212300	4	P02C_1;P08B_2;P04C_3;P08B_3	AEBP2;DNMT3A;DNMT3B;EED;EZH2;H2AFB1;H2AFX;H2AFZ;H3F3A;HIST1H2AB;HIST1H2AC;HIST1H2AD;HIST1H2AJ;HIST1H2BA;HIST1H2BB;HIST1H2BC;HIST1H2BD;HIST1H2BH;HIST1H2BK;HIST1H2BL;HIST1H2BM;HIST1H2BN;HIST1H2BO;HIST1H3A;HIST1H4A;HIST2H2AA3;HIST2H2AC;HIST2H2BE;HIST2H3A;HIST3H2BB;JARID2;PHF1;PHF19;RBBP7;SUZ12
Reactome_2016	RNA Polymerase I Chain Elongation Homo sapiens R-HSA-73777	4	P02C_1;P08B_2;P04C_3;P08B_3	CCNH;CDK7;ERCC3;GTF2H1;GTF2H2;GTF2H3;GTF2H4;GTF2H5;H2AFB1;H2AFX;H2AFZ;H3F3A;HIST1H2AB;HIST1H2AC;HIST1H2AD;HIST1H2AJ;HIST1H2BA;HIST1H2BB;HIST1H2BC;HIST1H2BD;HIST1H2BH;HIST1H2BK;HIST1H2BL;HIST1H2BM;HIST1H2BN;HIST1H2BO;HIST1H3A;HIST1H4A;HIST2H2AA3;HIST2H2AC;HIST2H2BE;HIST2H3A;HIST3H2BB;MNAT1;POLR1A;POLR1B;POLR1C;POLR1D;POLR2E;POLR2F;POLR2H;POLR2K;POLR2L;TAF1A;TAF1B;TAF1C;TAF1D;TBP;UBTF;ZNRD1
Reactome_2016	NoRC negatively regulates rRNA expression Homo sapiens R-HSA-427413	4	P02C_1;P08B_2;P04C_3;P08B_3	BAZ2A;CCNH;CDK7;DNMT3B;ERCC3;GTF2H1;GTF2H2;GTF2H3;GTF2H4;GTF2H5;H2AFB1;H2AFX;H2AFZ;H3F3A;HDAC2;HIST1H2AB;HIST1H2AC;HIST1H2AD;HIST1H2AJ;HIST1H2BA;HIST1H2BB;HIST1H2BC;HIST1H2BD;HIST1H2BH;HIST1H2BK;HIST1H2BL;HIST1H2BM;HIST1H2BN;HIST1H2BO;HIST1H3A;HIST1H4A;HIST2H2AA3;HIST2H2AC;HIST2H2BE;HIST2H3A;HIST3H2BB;MNAT1;POLR1A;POLR1B;POLR1C;POLR1D;POLR2E;POLR2F;POLR2H;POLR2K;POLR2L;SAP130;SAP18;SAP30;SAP30BP;…
Reactome_2016	Deposition of new CENPA-containing nucleosomes at the centromere Homo sapiens R-HSA-606279	4	P02C_1;P08B_2;P04C_3;P08B_3	APITD1;CASC5;CENPA;CENPC;CENPH;CENPI;CENPK;CENPL;CENPM;CENPN;CENPO;CENPP;CENPQ;CENPU;CENPW;H2AFB1;H2AFX;H2AFZ;HIST1H2AB;HIST1H2AC;HIST1H2AD;HIST1H2AJ;HIST1H2BA;HIST1H2BB;HIST1H2BC;HIST1H2BD;HIST1H2BH;HIST1H2BK;HIST1H2BL;HIST1H2BM;HIST1H2BN;HIST1H2BO;HIST1H4A;HIST2H2AA3;HIST2H2AC;HIST2H2BE;HIST3H2BB;HJURP;ITGB3BP;MIS18A;MIS18BP1;NPM1;OIP5;RBBP7;RSF1;RUVBL1;SMARCA5;STRA13
Reactome_2016	Nucleosome assembly Homo sapiens R-HSA-774815	4	P02C_1;P08B_2;P04C_3;P08B_3	APITD1;CASC5;CENPA;CENPC;CENPH;CENPI;CENPK;CENPL;CENPM;CENPN;CENPO;CENPP;CENPQ;CENPU;CENPW;H2AFB1;H2AFX;H2AFZ;HIST1H2AB;HIST1H2AC;HIST1H2AD;HIST1H2AJ;HIST1H2BA;HIST1H2BB;HIST1H2BC;HIST1H2BD;HIST1H2BH;HIST1H2BK;HIST1H2BL;HIST1H2BM;HIST1H2BN;HIST1H2BO;HIST1H4A;HIST2H2AA3;HIST2H2AC;HIST2H2BE;HIST3H2BB;HJURP;ITGB3BP;MIS18A;MIS18BP1;NPM1;OIP5;RBBP7;RSF1;RUVBL1;SMARCA5;STRA13
Reactome_2016	Negative epigenetic regulation of rRNA expression Homo sapiens R-HSA-5250941	4	P02C_1;P08B_2;P04C_3;P08B_3	BAZ2A;CCNH;CDK7;DNMT3B;ERCC3;GTF2H1;GTF2H2;GTF2H3;GTF2H4;GTF2H5;H2AFB1;H2AFX;H2AFZ;H3F3A;HDAC2;HIST1H2AB;HIST1H2AC;HIST1H2AD;HIST1H2AJ;HIST1H2BA;HIST1H2BB;HIST1H2BC;HIST1H2BD;HIST1H2BH;HIST1H2BK;HIST1H2BL;HIST1H2BM;HIST1H2BN;HIST1H2BO;HIST1H3A;HIST1H4A;HIST2H2AA3;HIST2H2AC;HIST2H2BE;HIST2H3A;HIST3H2BB;MNAT1;POLR1A;POLR1B;POLR1C;POLR1D;POLR2E;POLR2F;POLR2H;POLR2K;POLR2L;RRP8;SAP130;SAP18;SAP30;SAP…
Reactome_2016	Telomere Maintenance Homo sapiens R-HSA-157579	3	P03C_1;P02C_1;P08B_2	ACD;DKC1;FEN1;H2AFB1;H2AFX;HIST1H2AB;HIST1H2AC;HIST1H2AD;HIST1H2AJ;HIST1H2BA;HIST1H2BB;HIST1H2BC;HIST1H2BD;HIST1H2BH;HIST1H2BK;HIST1H2BL;HIST1H2BM;HIST1H2BN;HIST1H2BO;HIST1H4A;LIG1;PCNA;POLA1;POLA2;POLD1;POLD2;POLD3;POLD4;POLE;POLE2;POT1;PRIM2;RFC2;RFC3;RFC4;RFC5;RPA2;RPA3;RUVBL1;RUVBL2;TERF1;TERF2;TERF2IP;TERT;TINF2
Reactome_2016	CYP2E1 reactions Homo sapiens R-HSA-211999	3	P01A_4;P04A_9;P06A_1	CYP2A13;CYP2A6;CYP2A7;CYP2B6;CYP2C19;CYP2C8;CYP2C9;CYP2D6;CYP2E1;CYP2F1;CYP2S1
Reactome_2016	Chemokine receptors bind chemokines Homo sapiens R-HSA-380108	3	P01A_6;P06B_1;P03C_2	ACKR2;ACKR3;ACKR4;CCL1;CCL11;CCL16;CCL17;CCL19;CCL2;CCL20;CCL21;CCL22;CCL27;CCL3;CCL3L1;CCL4;CCL5;CCL7;CCR1;CCR10;CCR2;CCR3;CCR4;CCR5;CCR6;CCR7;CCR8;CCR9;CCRL2;CX3CL1;CXCL1;CXCL10;CXCL11;CXCL12;CXCL13;CXCL16;CXCL2;CXCL3;CXCL5;CXCL6;CXCL9;CXCR1;CXCR2;CXCR3;CXCR4;CXCR5;CXCR6;PF4;PPBP;XCL1;XCL2;XCR1
Reactome_2016	Activated PKN1 stimulates transcription of AR (androgen receptor) regulated genes KLK2 and KLK3 Homo sapiens R-HSA-5625886	3	P02C_1;P08B_2;P08B_3	AR;H2AFB1;H2AFZ;HIST1H2AB;HIST1H2AC;HIST1H2AD;HIST1H2AJ;HIST1H2BA;HIST1H2BB;HIST1H2BC;HIST1H2BD;HIST1H2BH;HIST1H2BK;HIST1H2BL;HIST1H2BM;HIST1H2BN;HIST1H2BO;HIST1H3A;HIST1H4A;HIST2H2AA3;HIST2H2AC;HIST2H2BE;HIST2H3A;KDM4C;KLK2;KLK3
Reactome_2016	DNA methylation Homo sapiens R-HSA-5334118	3	P02C_1;P08B_2;P08B_3	DNMT3A;DNMT3L;H2AFB1;H2AFZ;HIST1H2AB;HIST1H2AC;HIST1H2AD;HIST1H2AJ;HIST1H2BA;HIST1H2BB;HIST1H2BC;HIST1H2BD;HIST1H2BH;HIST1H2BK;HIST1H2BL;HIST1H2BM;HIST1H2BN;HIST1H2BO;HIST1H3A;HIST1H4A;HIST2H2AA3;HIST2H2AC;HIST2H2BE;HIST2H3A
Reactome_2016	RNA Polymerase I Promoter Opening Homo sapiens R-HSA-73728	3	P02C_1;P08B_2;P08B_3	H2AFB1;H2AFZ;HIST1H2AB;HIST1H2AC;HIST1H2AD;HIST1H2AJ;HIST1H2BA;HIST1H2BB;HIST1H2BC;HIST1H2BD;HIST1H2BH;HIST1H2BK;HIST1H2BL;HIST1H2BM;HIST1H2BN;HIST1H2BO;HIST1H3A;HIST1H4A;HIST2H2AA3;HIST2H2AC;HIST2H2BE;HIST2H3A;UBTF
Reactome_2016	SIRT1 negatively regulates rRNA Expression Homo sapiens R-HSA-427359	3	P02C_1;P08B_2;P04C_3	H2AFX;H2AFZ;H3F3A;HIST1H2AB;HIST1H2AC;HIST1H2AD;HIST1H2AJ;HIST1H2BA;HIST1H2BB;HIST1H2BC;HIST1H2BD;HIST1H2BH;HIST1H2BK;HIST1H2BL;HIST1H2BM;HIST1H2BN;HIST1H2BO;HIST1H3A;HIST1H4A;HIST3H2BB;RRP8;TAF1A;TAF1B;TAF1C;TAF1D;TBP
Reactome_2016	Packaging Of Telomere Ends Homo sapiens R-HSA-171306	3	P02C_1;P08B_2;P08B_3	H2AFB1;H2AFZ;HIST1H2AB;HIST1H2AC;HIST1H2AD;HIST1H2AJ;HIST1H2BA;HIST1H2BB;HIST1H2BC;HIST1H2BD;HIST1H2BH;HIST1H2BK;HIST1H2BL;HIST1H2BM;HIST1H2BN;HIST1H2BO;HIST1H4A;HIST2H2AA3;HIST2H2AC;HIST2H2BE;POT1;TINF2
Reactome_2016	RNA Polymerase I Promoter Clearance Homo sapiens R-HSA-73854	3	P02C_1;P08B_2;P04C_3	CCNH;CHD4;EHMT2;ERCC3;ERCC6;GTF2H1;GTF2H3;GTF2H4;GTF2H5;H2AFX;H2AFZ;H3F3A;HDAC2;HIST1H2AB;HIST1H2AC;HIST1H2AD;HIST1H2AJ;HIST1H2BA;HIST1H2BB;HIST1H2BC;HIST1H2BD;HIST1H2BH;HIST1H2BK;HIST1H2BL;HIST1H2BM;HIST1H2BN;HIST1H2BO;HIST1H3A;HIST1H4A;HIST3H2BB;KAT2A;MBD3;MNAT1;MTA2;MTA3;POLR1A;POLR1B;POLR1C;POLR1D;POLR2E;POLR2H;POLR2L;RBBP7;RRN3;TAF1A;TAF1B;TAF1C;TAF1D;TBP;TTF1;UBTF;ZNRD1
Reactome_2016	RNA Polymerase I Transcription Homo sapiens R-HSA-73864	3	P02C_1;P08B_2;P04C_3	CCNH;CHD4;EHMT2;ERCC3;ERCC6;GTF2H1;GTF2H3;GTF2H4;GTF2H5;H2AFX;H2AFZ;H3F3A;HDAC2;HIST1H2AB;HIST1H2AC;HIST1H2AD;HIST1H2AJ;HIST1H2BA;HIST1H2BB;HIST1H2BC;HIST1H2BD;HIST1H2BH;HIST1H2BK;HIST1H2BL;HIST1H2BM;HIST1H2BN;HIST1H2BO;HIST1H3A;HIST1H4A;HIST3H2BB;KAT2A;MBD3;MNAT1;MTA2;MTA3;POLR1A;POLR1B;POLR1C;POLR1D;POLR2E;POLR2H;POLR2L;PTRF;RBBP7;RRN3;TAF1A;TAF1B;TAF1C;TAF1D;TBP;TTF1;UBTF;ZNRD1
Reactome_2016	Positive epigenetic regulation of rRNA expression Homo sapiens R-HSA-5250913	3	P02C_1;P08B_2;P04C_3	CHD4;DEK;EHMT2;EP300;ERCC6;GSK3B;H2AFX;H2AFZ;H3F3A;HDAC2;HIST1H2AB;HIST1H2AC;HIST1H2AD;HIST1H2AJ;HIST1H2BA;HIST1H2BB;HIST1H2BC;HIST1H2BD;HIST1H2BH;HIST1H2BK;HIST1H2BL;HIST1H2BM;HIST1H2BN;HIST1H2BO;HIST1H3A;HIST1H4A;HIST3H2BB;KAT2A;MBD3;MTA2;MTA3;POLR1A;POLR1B;POLR1C;POLR1D;POLR2E;POLR2H;POLR2L;RBBP7;SMARCA5;TAF1A;TAF1B;TAF1C;TAF1D;TBP;TTF1;ZNRD1
Reactome_2016	Condensation of Prophase Chromosomes Homo sapiens R-HSA-2299718	3	P02C_1;P08B_2;P04C_3	CDK1;H2AFX;H2AFZ;H3F3A;HIST1H2AB;HIST1H2AC;HIST1H2AD;HIST1H2AJ;HIST1H2BA;HIST1H2BB;HIST1H2BC;HIST1H2BD;HIST1H2BH;HIST1H2BK;HIST1H2BL;HIST1H2BM;HIST1H2BN;HIST1H2BO;HIST1H3A;HIST1H4A;HIST3H2BB;HIST3H3;MCPH1;NCAPD3;NCAPG2;PHF8;RB1;SET;SETD8;SMC2;SMC4
Reactome_2016	B-WICH complex positively regulates rRNA expression Homo sapiens R-HSA-5250924	3	P02C_1;P08B_2;P04C_3	DEK;EP300;ERCC6;GSK3B;H2AFX;H2AFZ;H3F3A;HIST1H2AB;HIST1H2AC;HIST1H2AD;HIST1H2AJ;HIST1H2BA;HIST1H2BB;HIST1H2BC;HIST1H2BD;HIST1H2BH;HIST1H2BK;HIST1H2BL;HIST1H2BM;HIST1H2BN;HIST1H2BO;HIST1H3A;HIST1H4A;HIST3H2BB;KAT2A;POLR1A;POLR1B;POLR1C;POLR1D;POLR2E;POLR2H;POLR2L;SMARCA5;TAF1A;TAF1B;TAF1C;TAF1D;TBP;ZNRD1
Reactome_2016	Meiotic recombination Homo sapiens R-HSA-912446	3	P02C_1;P04C_3;P08B_3	ATM;BLM;BRCA1;BRCA2;CDK4;DMC1;H2AFB1;H2AFX;H2AFZ;H3F3A;HIST1H2AB;HIST1H2AC;HIST1H2AD;HIST1H2AJ;HIST1H2BA;HIST1H2BB;HIST1H2BC;HIST1H2BD;HIST1H2BH;HIST1H2BK;HIST1H2BL;HIST1H2BM;HIST1H2BN;HIST1H2BO;HIST1H3A;HIST1H4A;HIST2H2AA3;HIST2H2AC;HIST2H2BE;HIST2H3A;HIST3H2BB;HIST3H3;MLH1;MLH3;MND1;MRE11A;MSH5;PRDM9;PSMC3IP;RAD50;RAD51;RAD51C;SPO11;TEX15;TOP3A
Reactome_2016	Meiotic synapsis Homo sapiens R-HSA-1221632	3	P02C_1;P08B_2;P08B_3	ATR;BRCA1;DIDO1;H2AFB1;H2AFZ;HIST1H2AB;HIST1H2AC;HIST1H2AD;HIST1H2AJ;HIST1H2BA;HIST1H2BB;HIST1H2BC;HIST1H2BD;HIST1H2BH;HIST1H2BK;HIST1H2BL;HIST1H2BM;HIST1H2BN;HIST1H2BO;HIST1H4A;HIST2H2AA3;HIST2H2AC;HIST2H2BE;HSPA2;LMNA;LMNB1;POT1;RAD21;REC8;SMC1A;SMC3;STAG1;STAG2;STAG3;SUN1;SUN2;SYCE1;SYCE2;SYCP1;SYCP2;SYCP3;SYNE1;SYNE2;TINF2;UBE2I
Reactome_2016	Epigenetic regulation of gene expression Homo sapiens R-HSA-212165	3	P02C_1;P08B_2;P04C_3	AEBP2;CCNH;CHD4;DEK;DNMT3A;DNMT3B;DNMT3L;EED;EHMT2;EP300;ERCC3;ERCC6;GSK3B;GTF2H1;GTF2H3;GTF2H4;GTF2H5;H2AFX;H2AFZ;H3F3A;HDAC2;HIST1H2AB;HIST1H2AC;HIST1H2AD;HIST1H2AJ;HIST1H2BA;HIST1H2BB;HIST1H2BC;HIST1H2BD;HIST1H2BH;HIST1H2BK;HIST1H2BL;HIST1H2BM;HIST1H2BN;HIST1H2BO;HIST1H3A;HIST1H4A;HIST3H2BB;JARID2;KAT2A;MBD3;MNAT1;MTA2;MTA3;PHF1;PHF19;POLR1A;POLR1B;POLR1C;POLR1D;POLR2E;POLR2H;POLR2L;RBBP7;RRP8…
Reactome_2016	RNA Polymerase I, RNA Polymerase III, and Mitochondrial Transcription Homo sapiens R-HSA-504046	3	P02C_1;P08B_2;P04C_3	BRF2;CCNH;CHD4;EHMT2;ERCC3;ERCC6;GTF2H1;GTF2H3;GTF2H4;GTF2H5;GTF3A;GTF3C2;GTF3C4;GTF3C5;GTF3C6;H2AFX;H2AFZ;H3F3A;HDAC2;HIST1H2AB;HIST1H2AC;HIST1H2AD;HIST1H2AJ;HIST1H2BA;HIST1H2BB;HIST1H2BC;HIST1H2BD;HIST1H2BH;HIST1H2BK;HIST1H2BL;HIST1H2BM;HIST1H2BN;HIST1H2BO;HIST1H3A;HIST1H4A;HIST3H2BB;KAT2A;MBD3;MNAT1;MTA2;MTA3;NFIB;NFIC;NFIX;POLR1A;POLR1B;POLR1C;POLR1D;POLR2E;POLR2H;POLR2L;POLR3D;POLR3G;POLR3H;…
Reactome_2016	Senescence-Associated Secretory Phenotype (SASP) Homo sapiens R-HSA-2559582	3	P02C_1;P08B_2;P08B_3	ANAPC1;ANAPC10;ANAPC11;ANAPC2;ANAPC4;ANAPC5;ANAPC7;CCNA2;CDC27;CDK4;CDKN1A;CDKN1B;CDKN2A;CDKN2B;CDKN2D;CEBPB;EHMT1;EHMT2;FZR1;H2AFB1;H2AFZ;HIST1H2AB;HIST1H2AC;HIST1H2AD;HIST1H2AJ;HIST1H2BA;HIST1H2BB;HIST1H2BC;HIST1H2BD;HIST1H2BH;HIST1H2BK;HIST1H2BL;HIST1H2BM;HIST1H2BN;HIST1H2BO;HIST1H3A;HIST1H4A;HIST2H2AA3;HIST2H2AC;HIST2H2BE;HIST2H3A;IGFBP7;IL1A;NFKB1;RELA;RPS27A;RPS6KA2;RPS6KA3;STAT3;UBC;UBE2C;…
Reactome_2016	Amyloid fiber formation Homo sapiens R-HSA-977225	3	P02C_1;P08B_2;P04C_3	APCS;APOA1;APOA4;B2M;BACE1;CALCA;FGA;FURIN;GGA3;GSN;H2AFX;H2AFZ;H3F3A;HIST1H2AB;HIST1H2AC;HIST1H2AD;HIST1H2AJ;HIST1H2BA;HIST1H2BB;HIST1H2BC;HIST1H2BD;HIST1H2BH;HIST1H2BK;HIST1H2BL;HIST1H2BM;HIST1H2BN;HIST1H2BO;HIST1H3A;HIST1H4A;HIST3H2BB;IAPP;INS;ITM2B;MFGE8;NAT8;NPPA;PARK2;PRL;RPS27A;SAA1;SEMG1;SIAH2;UBB;UBC;UBE2L6
Reactome_2016	Cellular responses to stress Homo sapiens R-HSA-2262752	2	P03C_1;P08B_2	ACD;AGO1;AGO3;AGO4;AKT1S1;AMBRA1;ANAPC1;ANAPC11;ANAPC15;ANAPC4;ANAPC5;AQP8;ASF1A;ATG13;ATG14;ATG3;ATG4A;ATG4C;ATG5;ATG7;ATG9A;ATG9B;ATM;ATP7A;ATR;BAG1;BAG2;BAG5;BMI1;C11ORF73;CA9;CAMK2B;CAT;CBX2;CBX4;CBX8;CCAR2;CCNA1;CCNE2;CCS;CDC16;CDC26;CDK6;CDKN1A;CDKN1B;CDKN2A;CDKN2B;CEBPB;CHMP2A;CHMP2B;CHMP4A;CHMP4B;CHMP6;CHMP7;CITED2;COL4A6;CREBBP;CUL2;CYBB;CYCS;DNAJB6;DNAJC2;DYNLL1;E2F1;E2F2;E2F3;EED;EEF1A…
Reactome_2016	Cell Cycle Homo sapiens R-HSA-1640170	2	P03C_1;P08B_3	ACD;AHCTF1;AJUBA;AKAP9;ANAPC1;ANAPC10;ANAPC11;ANAPC15;ANAPC2;ANAPC5;ANAPC7;ANKLE2;ARPP19;ATM;ATR;ATRIP;AURKA;BANF1;BARD1;BIRC5;BLM;BORA;BRCA1;BRCA2;BRCC3;BRE;BRIP1;BUB1;BUB3;CCNA1;CCNA2;CCNB1;CCND1;CCND2;CCND3;CCNE2;CCNH;CCP110;CDC16;CDC25A;CDC25B;CDC26;CDC27;CDC6;CDCA5;CDCA8;CDK1;CDK11A;CDK4;CDK5RAP2;CDK6;CDK7;CDKN1A;CDKN1B;CDKN2A;CDKN2B;CDT1;CENPA;CENPC;CENPE;CENPH;CENPI;CENPJ;CENPK;CENPN;CENPO…
Reactome_2016	Fatty acids Homo sapiens R-HSA-211935	2	P01A_4;P04A_9	CYP2A13;CYP2A7;CYP2B6;CYP2D6;CYP2F1;CYP4F11;CYP4F12;CYP4F2;CYP4F22;CYP4F3
Reactome_2016	Class I MHC mediated antigen processing & presentation Homo sapiens R-HSA-983169	2	P01A_1;P08B_3	ANAPC1;ANAPC10;ANAPC11;ANAPC13;ANAPC2;ANAPC4;ANAPC5;ANAPC7;AREL1;ASB1;ASB11;ASB12;ASB13;ASB14;ASB15;ASB16;ASB17;ASB18;ASB4;ASB5;ASB6;ASB7;ASB9;ATG7;BLMH;BTBD1;CALR;CBLB;CD207;CDC20;CDC23;CDC26;CDC27;CDC34;CTSS;CUL1;CUL2;CUL3;CUL7;CYBA;CYBB;DET1;DTX3L;DZIP3;ERAP1;ERAP2;FBXL8;FBXO17;FBXO2;FBXO27;FBXO31;FBXO4;FBXO44;FBXO6;FBXW11;FBXW7;FBXW8;FCGR1A;FCGR1B;FZR1;HECTD1;HECTD2;HECTD3;HECW2;HERC1;HERC2;H…
Reactome_2016	Alpha-defensins Homo sapiens R-HSA-1462054	2	P02C_2;P04A_9	CD4;DEFA1;DEFA3;DEFA4;DEFA5;DEFA6
Reactome_2016	Glucuronidation Homo sapiens R-HSA-156588	2	P04A_8;P06B_1	UGDH;UGT1A1;UGT1A4;UGT1A6;UGT1A7;UGT1A8;UGT2A1;UGT2B10;UGT2B11;UGT2B15;UGT2B17;UGT2B28;UGT2B4;UGT2B7
Reactome_2016	Phase II conjugation Homo sapiens R-HSA-156580	2	P04A_8;P11A_1	ACSM1;ACSM2A;ACSM2B;ACSM5;AHCY;GGCT;GGT7;GSS;GSTM1;GSTM2;GSTM3;GSTM4;GSTM5;NAT1;NAT2;PAPSS2;SULT1A1;SULT1A2;SULT1A3;SULT1B1;SULT1C2;SULT1C4;SULT1E1;SULT4A1;UGT2A1;UGT2B10;UGT2B11;UGT2B15;UGT2B17;UGT2B28;UGT2B4;UGT2B7
Reactome_2016	RIG-I/MDA5 mediated induction of IFN-alpha/beta pathways Homo sapiens R-HSA-168928	2	P08A_1;P11A_1	CREBBP;CYLD;EP300;FADD;HMGB1;IFNA1;IFNA10;IFNA14;IFNA16;IFNA17;IFNA2;IFNA21;IFNA4;IFNA5;IFNA6;IFNA7;IFNA8;IFNB1;ITCH;MAP3K1;NLRC5;RELA;RNF135;RNF216;S100B;TRAF2
Reactome_2016	Immunoregulatory interactions between a Lymphoid and a non-Lymphoid cell Homo sapiens R-HSA-198933	2	P01A_7;P02C_1	B2M;CD300A;CD300C;CD300E;CD300LB;CD300LD;CD300LF;CD33;CD40;HLA-A;HLA-E;HLA-F;HLA-G;ITGA4;ITGB2;KIR2DL1;KIR2DL3;KIR2DL4;KIR3DL1;KIR3DL2;LAIR1;LAIR2;LILRA1;LILRA2;LILRA3;LILRA4;LILRA5;LILRA6;LILRB1;LILRB2;LILRB3;LILRB4;LILRB5;MADCAM1;NCR1;NCR2;OSCAR;SIGLEC10;SIGLEC11;SIGLEC12;SIGLEC5;SIGLEC6;SIGLEC7;SIGLEC8;SIGLEC9;TREM1;TREM2;TREML1;TREML2;TREML4
Reactome_2016	HDACs deacetylate histones Homo sapiens R-HSA-3214815	2	P02C_1;P08B_2	BRMS1;HDAC2;HIST1H2AA;HIST1H2AB;HIST1H2AC;HIST1H2AD;HIST1H2AG;HIST1H2AH;HIST1H2AJ;HIST1H2BA;HIST1H2BB;HIST1H2BC;HIST1H2BD;HIST1H2BH;HIST1H2BK;HIST1H2BL;HIST1H2BM;HIST1H2BN;HIST1H2BO;HIST1H3A;HIST1H4A;HMG20B;MBD3;MTA2;NCOR2;SAP18;SAP30;SUDS3;TBL1X;TBL1XR1
Reactome_2016	ERCC6 (CSB) and EHMT2 (G9a) positively regulate rRNA expression Homo sapiens R-HSA-427389	2	P02C_1;P08B_2	EHMT2;ERCC6;HDAC2;HIST1H2AB;HIST1H2AC;HIST1H2AD;HIST1H2AJ;HIST1H2BA;HIST1H2BB;HIST1H2BC;HIST1H2BD;HIST1H2BH;HIST1H2BK;HIST1H2BL;HIST1H2BM;HIST1H2BN;HIST1H2BO;HIST1H3A;HIST1H4A;MBD3;MTA2
Reactome_2016	DNA Damage/Telomere Stress Induced Senescence Homo sapiens R-HSA-2559586	2	P02C_1;P08B_2	ASF1A;CCNE2;CDKN1A;EP400;HIST1H1A;HIST1H1B;HIST1H1C;HIST1H1D;HIST1H1E;HIST1H2AB;HIST1H2AC;HIST1H2AD;HIST1H2AJ;HIST1H2BA;HIST1H2BB;HIST1H2BC;HIST1H2BD;HIST1H2BH;HIST1H2BK;HIST1H2BL;HIST1H2BM;HIST1H2BN;HIST1H2BO;HIST1H4A;HMGA1;KAT5;TINF2
Reactome_2016	Formation of the beta-catenin:TCF transactivating complex Homo sapiens R-HSA-201722	2	P02C_1;P08B_2	AXIN2;CDC73;HIST1H2AB;HIST1H2AC;HIST1H2AD;HIST1H2AJ;HIST1H2BA;HIST1H2BB;HIST1H2BC;HIST1H2BD;HIST1H2BH;HIST1H2BK;HIST1H2BL;HIST1H2BM;HIST1H2BN;HIST1H2BO;HIST1H3A;HIST1H4A;KAT5;MEN1;RUVBL1;SMARCA4;TERT;TLE2
Reactome_2016	Chromosome Maintenance Homo sapiens R-HSA-73886	2	P02C_1;P08B_2	CASC5;CENPN;CENPP;CENPQ;CENPU;CENPW;FEN1;HIST1H2AB;HIST1H2AC;HIST1H2AD;HIST1H2AJ;HIST1H2BA;HIST1H2BB;HIST1H2BC;HIST1H2BD;HIST1H2BH;HIST1H2BK;HIST1H2BL;HIST1H2BM;HIST1H2BN;HIST1H2BO;HIST1H4A;ITGB3BP;LIG1;MIS18A;OIP5;POLA2;POLD1;POLE;PRIM2;RFC4;RFC5;RPA3;RUVBL1;RUVBL2;TERT;TINF2
Reactome_2016	Meiosis Homo sapiens R-HSA-1500620	2	P02C_1;P08B_3	ATR;BLM;BRCA1;CDK4;DIDO1;DMC1;H2AFB1;H2AFZ;HIST1H2AB;HIST1H2AC;HIST1H2AD;HIST1H2AJ;HIST1H2BA;HIST1H2BB;HIST1H2BC;HIST1H2BD;HIST1H2BH;HIST1H2BK;HIST1H2BL;HIST1H2BM;HIST1H2BN;HIST1H2BO;HIST1H3A;HIST1H4A;HIST2H2AA3;HIST2H2AC;HIST2H2BE;HIST2H3A;HSPA2;LMNA;LMNB1;MLH1;MND1;MSH5;POT1;PRDM9;PSMC3IP;RAD21;RAD51;RAD51C;REC8;SMC1A;SMC3;SPO11;STAG1;STAG2;STAG3;SUN1;SUN2;SYCE1;SYCE2;SYCP1;SYCP2;SYCP3;SYNE2;TI…
Reactome_2016	Oxidative Stress Induced Senescence Homo sapiens R-HSA-2559580	2	P02C_1;P08B_2	CDKN2A;CDKN2B;CDKN2D;E2F3;HIST1H2AB;HIST1H2AC;HIST1H2AD;HIST1H2AJ;HIST1H2BA;HIST1H2BB;HIST1H2BC;HIST1H2BD;HIST1H2BH;HIST1H2BK;HIST1H2BL;HIST1H2BM;HIST1H2BN;HIST1H2BO;HIST1H3A;HIST1H4A;IFNB1;MAP2K4;MAP3K5;MAPK14;MAPK8;PHC3;RING1;SUZ12;TNIK;UBC
Reactome_2016	Cellular Senescence Homo sapiens R-HSA-2559583	2	P02C_1;P08B_2	ANAPC1;ANAPC4;ANAPC5;ASF1A;CCNE2;CDKN1A;CDKN2A;CDKN2B;CDKN2D;CEBPB;E2F3;EHMT2;EP400;ETS2;FZR1;HIST1H1A;HIST1H1B;HIST1H1C;HIST1H1D;HIST1H1E;HIST1H2AB;HIST1H2AC;HIST1H2AD;HIST1H2AJ;HIST1H2BA;HIST1H2BB;HIST1H2BC;HIST1H2BD;HIST1H2BH;HIST1H2BK;HIST1H2BL;HIST1H2BM;HIST1H2BN;HIST1H2BO;HIST1H3A;HIST1H4A;HMGA1;IFNB1;IL1A;KAT5;MAP2K4;MAP3K5;MAPK14;MAPK8;PHC3;RELA;RING1;RPS6KA2;SUZ12;TINF2;TNIK;UBC;UBE2C;UB…
Reactome_2016	Activation of DNA fragmentation factor Homo sapiens R-HSA-211227	2	P08B_2;P04C_3	CASP3;DFFA;DFFB;HIST1H1A;HIST1H1B;HIST1H1C;HIST1H1D;HIST1H1E;HMGB1;HMGB2;KPNA1;KPNB1
Reactome_2016	Apoptosis induced DNA fragmentation Homo sapiens R-HSA-140342	2	P08B_2;P04C_3	CASP3;DFFA;DFFB;HIST1H1A;HIST1H1B;HIST1H1C;HIST1H1D;HIST1H1E;HMGB1;HMGB2;KPNA1;KPNB1
Reactome_2016	Organic cation/anion/zwitterion transport Homo sapiens R-HSA-549132	2	P08B_2;P04C_3	RUNX1;SLC22A1;SLC22A11;SLC22A12;SLC22A16;SLC22A18;SLC22A2;SLC22A3;SLC22A4;SLC22A5;SLC22A6;SLC22A7;SLC22A8
Reactome_2016	Phase 2 - plateau phase Homo sapiens R-HSA-5576893	1	P03C_1	AKAP9;CACNA1C;CACNA1D;CACNA1F;CACNA1S;CACNA2D1;CACNA2D2;CACNA2D3;CACNA2D4;CACNB2;CACNG1;CACNG3;CACNG4;CACNG5;CACNG6;CACNG7;CACNG8;KCNE1;KCNE2;KCNE3;KCNE4
Reactome_2016	Phospholipase C-mediated cascade; FGFR4 Homo sapiens R-HSA-5654228	1	P10B_1	ADCY3;ADCY5;ADCY6;ADCY7;ADCY8;ADCY9;ADRBK1;AHCYL1;CALM1;CAMK4;FGF17;FGF18;FGF19;FGF23;FGF4;FGF6;FGF8;FGF9;FGFR4;ITPR1;ITPR2;ITPR3;KLB;PDE1A;PDE1B;PLCG1;PRKACB;PRKACG;PRKAR1A;PRKAR2A;PRKCA;PRKCD;PRKCE;PRKCG
Reactome_2016	Xenobiotics Homo sapiens R-HSA-211981	1	P01A_4	CYP1A1;CYP1A2;CYP2A13;CYP2A6;CYP2A7;CYP2B6;CYP2F1;CYP2S1
Reactome_2016	Transmembrane transport of small molecules Homo sapiens R-HSA-382551	1	P04C_3	AAAS;ABCA10;ABCA12;ABCA2;ABCA4;ABCA6;ABCA9;ABCB1;ABCB6;ABCB7;ABCC1;ABCC10;ABCC11;ABCC2;ABCC4;ABCC5;ABCC6;ABCD1;ABCD2;ABCD3;ABCF1;ABCG4;ABCG8;ADCY1;ADCY2;ADCY3;ADCY4;ADCY5;ADCY6;ADCY9;ADD1;ANKH;ANO10;ANO4;ANO6;APOA1;APOD;AQP1;AQP2;AQP3;AQP4;AQP5;AQP6;AQP7;AQP8;AQP9;ARHGEF9;ASIC1;ASIC2;ASIC4;ATP10A;ATP10B;ATP11A;ATP11C;ATP12A;ATP13A2;ATP13A4;ATP13A5;ATP1A2;ATP1A4;ATP1B3;ATP2A1;ATP2A2;ATP2B1;ATP2B2;…
Reactome_2016	TNFs bind their physiological receptors Homo sapiens R-HSA-5669034	1	P02C_2	CD70;TNFRSF14;TNFRSF18;TNFRSF1B;TNFRSF25;TNFRSF4;TNFSF14
Reactome_2016	Eicosanoids Homo sapiens R-HSA-211979	1	P02C_2	CYP4F11;CYP4F12;CYP4F2;CYP4F22;CYP4F3
Reactome_2016	RNA Pol II CTD phosphorylation and interaction with CE Homo sapiens R-HSA-77075	1	P01A_6	CCNH;CDK7;ERCC2;ERCC3;GTF2F2;GTF2H1;GTF2H2;GTF2H5;MNAT1;POLR2A;POLR2B;POLR2C;POLR2D;POLR2E;POLR2F;POLR2G;POLR2I;POLR2J;POLR2K;POLR2L;RNGTT;SUPT5H
Reactome_2016	Cytokine Signaling in Immune system Homo sapiens R-HSA-1280215	1	P01A_6	ADAM17;AKAP9;ANGPT1;ARRB1;ARRB2;BIRC2;BLNK;BST2;BTRC;CAMK2A;CAMK2B;CAMK2D;CAMK2G;CASP1;CBL;CD44;CHUK;CISH;CLCF1;CNKSR2;CNTF;CNTFR;CRK;CRKL;CSF1R;CSF2RB;CSF3;CSF3R;DDX58;DLG4;DUSP2;DUSP4;DUSP5;DUSP7;DUSP8;EBI3;EDAR;EGF;EGFR;EGR1;EIF2AK2;EIF4A1;EIF4A3;EIF4E;EIF4G2;EIF4G3;ERBB2;ERBB4;EREG;FGA;FGB;FGF1;FGF10;FGF17;FGF20;FGF22;FGF3;FGF4;FGF5;FGF8;FGFR1;FGFR2;FGG;FLNB;FN1;FYN;GAB2;GBP1;GBP2;GBP3;GBP4;G…
Reactome_2016	Platelet calcium homeostasis Homo sapiens R-HSA-418360	1	P01A_7	ATP2A2;ATP2A3;ATP2B2;ITPR1;ORAI1;P2RX1;P2RX2;P2RX4;P2RX5;P2RX7
Reactome_2016	Elevation of cytosolic Ca2+ levels Homo sapiens R-HSA-139853	1	P01A_7	ITPR1;ORAI1;P2RX1;P2RX2;P2RX4;P2RX5;P2RX7
Reactome_2016	Platelet homeostasis Homo sapiens R-HSA-418346	1	P01A_7	ATP2A2;ATP2A3;ATP2B2;GNB1;GNG13;GNG7;ITPR1;NOS1;ORAI1;P2RX1;P2RX2;P2RX4;P2RX5;P2RX7;PDE11A;PDE1A;PRKG2;PTPN11
Reactome_2016	Biological oxidations Homo sapiens R-HSA-211859	1	P04A_9	ACSM4;CMBL;CYP27A1;CYP2A13;CYP2A6;CYP2A7;CYP2B6;CYP2D6;CYP2F1;CYP2S1;CYP39A1;CYP4F11;CYP4F12;CYP4F2;CYP4F22;CYP4F3;GLYATL3;GSTA1;GSTA2;GSTA3;GSTA4;GSTA5;GSTZ1;MTRR;N6AMT1;SLC35B2;SULT4A1;UGT1A1;UGT1A4;UGT1A6;UGT1A7;UGT1A8
Reactome_2016	Miscellaneous substrates Homo sapiens R-HSA-211958	1	P04A_9	CYP2D6;CYP2S1;CYP4F11;CYP4F2;CYP4F22;CYP4F3
Reactome_2016	Cytochrome P450 - arranged by substrate type Homo sapiens R-HSA-211897	1	P04A_9	CYP27A1;CYP2A13;CYP2A6;CYP2A7;CYP2B6;CYP2D6;CYP2F1;CYP2S1;CYP39A1;CYP4F11;CYP4F12;CYP4F2;CYP4F22;CYP4F3
Reactome_2016	Dectin-2 family Homo sapiens R-HSA-5621480	1	P10A_1	CLEC4A;CLEC4C;CLEC4D;CLEC4E;CLEC6A;PLCG2
Reactome_2016	Conjugation of carboxylic acids Homo sapiens R-HSA-159424	1	P10A_1	ACSM1;ACSM2A;ACSM2B;ACSM4;ACSM5
Reactome_2016	Amino Acid conjugation Homo sapiens R-HSA-156587	1	P10A_1	ACSM1;ACSM2A;ACSM2B;ACSM4;ACSM5
Reactome_2016	Metabolism Homo sapiens R-HSA-1430728	1	P11A_1	ABCB7;ABCC1;ACADSB;ACER2;ACO2;ACOXL;ACSM1;ACSM2A;ACSM2B;ACSM5;ACSS2;ADCY7;ADCY9;ADSL;AGXT2;AHCY;AIMP2;ALAS2;ALDOA;ALOX5AP;AMACR;ARL2BP;ARSB;ASAH1;ATP5D;AWAT1;AWAT2;BCKDHB;BCKDK;BSG;CA1;CA13;CA2;CA3;CA7;CDIPT;CES1;CES2;CETP;CH25H;CHD9;CHST12;CHST15;CHST5;CHST6;CIAPIN1;COQ7;COX19;COX6C;COX7B;CPNE1;CPNE3;CREBBP;CRYM;CSNK1G2;CTRB1;CTRB2;CYB5R3;CYP2C18;CYP2C19;CYP2C8;CYP2C9;CYP2D6;CYP2W1;DBH;DCTPP1;DE…
Reactome_2016	PD-1 signaling Homo sapiens R-HSA-389948	1	P02B_1	CSK;HLA-DPA1;HLA-DPB1;HLA-DQA1;HLA-DQA2;HLA-DQB1;HLA-DQB2;HLA-DRA;HLA-DRB1;HLA-DRB5;LCK;PTPN11
Reactome_2016	Phosphorylation of CD3 and TCR zeta chains Homo sapiens R-HSA-202427	1	P02B_1	CSK;HLA-DPA1;HLA-DPB1;HLA-DQA1;HLA-DQA2;HLA-DQB1;HLA-DQB2;HLA-DRA;HLA-DRB1;HLA-DRB5;LCK
Reactome_2016	Translocation of ZAP-70 to Immunological synapse Homo sapiens R-HSA-202430	1	P02B_1	HLA-DPA1;HLA-DPB1;HLA-DQA1;HLA-DQA2;HLA-DQB1;HLA-DQB2;HLA-DRA;HLA-DRB1;HLA-DRB5;LCK
Reactome_2016	Generation of second messenger molecules Homo sapiens R-HSA-202433	1	P02B_1	ENAH;HLA-DPA1;HLA-DPB1;HLA-DQA1;HLA-DQA2;HLA-DQB1;HLA-DQB2;HLA-DRA;HLA-DRB1;HLA-DRB5;ITK;LCK;LCP2
Reactome_2016	TCR signaling Homo sapiens R-HSA-202403	1	P02B_1	CSK;ENAH;FBXW11;HLA-DPA1;HLA-DPB1;HLA-DQA1;HLA-DQA2;HLA-DQB1;HLA-DQB2;HLA-DRA;HLA-DRB1;HLA-DRB5;INPP5D;ITK;LCK;LCP2;MALT1;PSMA2;PSMA4;PSMA8;PSMB8;PSMB9;PSMD1;PSMD13;PSMD9;UBC
Reactome_2016	MHC class II antigen presentation Homo sapiens R-HSA-2132295	1	P02B_1	AP2A2;CLTC;CTSD;CTSH;DYNLL1;DYNLL2;HLA-DMA;HLA-DMB;HLA-DOA;HLA-DOB;HLA-DPA1;HLA-DPB1;HLA-DQA1;HLA-DQA2;HLA-DQB1;HLA-DQB2;HLA-DRA;HLA-DRB1;HLA-DRB5;KIF23;KIF4B;OSBPL1A;RAB7A
Reactome_2016	Downstream TCR signaling Homo sapiens R-HSA-202424	1	P02B_1	FBXW11;HLA-DPA1;HLA-DPB1;HLA-DQA1;HLA-DQA2;HLA-DQB1;HLA-DQB2;HLA-DRA;HLA-DRB1;HLA-DRB5;INPP5D;LCK;MALT1;PSMA2;PSMA4;PSMA8;PSMB8;PSMB9;PSMD1;PSMD13;PSMD9;UBC
Reactome_2016	Transport of fatty acids Homo sapiens R-HSA-804914	1	P02B_1	LCN1;LCN12;LCN15;LCN9;SLC27A6
Reactome_2016	Cardiac conduction Homo sapiens R-HSA-5576891	1	P06A_1	ATP1A2;ATP1A3;ATP1A4;ATP1B3;ATP2A1;ATP2A2;ATP2B2;CACNA1D;CACNA2D2;CACNA2D3;CACNB2;CACNB4;CACNG2;CACNG3;CACNG6;CACNG7;CACNG8;CALM1;CAMK2G;DMPK;FGF12;FKBP1B;FXYD1;FXYD2;FXYD3;FXYD4;FXYD6;FXYD7;ITPR1;ITPR3;KAT2B;KCNE1;KCNE2;KCNE4;KCNH2;KCNIP2;KCNIP3;KCNJ14;KCNK10;KCNK12;KCNK13;KCNK15;KCNK16;KCNK17;KCNK18;KCNK3;KCNK5;KCNK6;KCNK7;KCNK9;NOS1;NPPC;ORAI1;RYR1;SCN10A;SCN11A;SCN1A;SCN1B;SCN2A;SCN2B;SCN3A;S…
Reactome_2016	Muscle contraction Homo sapiens R-HSA-397014	1	P06A_1	ACTA2;ACTG2;ATP1A2;ATP1A3;ATP1A4;ATP1B3;ATP2A1;ATP2A2;ATP2B2;CACNA1D;CACNA2D2;CACNA2D3;CACNB2;CACNB4;CACNG2;CACNG3;CACNG6;CACNG7;CACNG8;CALM1;CAMK2G;CAV3;DES;DMPK;DYSF;FGF12;FKBP1B;FXYD1;FXYD2;FXYD3;FXYD4;FXYD6;FXYD7;ITPR1;ITPR3;KAT2B;KCNE1;KCNE2;KCNE4;KCNH2;KCNIP2;KCNIP3;KCNJ14;KCNK10;KCNK12;KCNK13;KCNK15;KCNK16;KCNK17;KCNK18;KCNK3;KCNK5;KCNK6;KCNK7;KCNK9;MYBPC2;MYH11;MYL1;MYL2;MYL3;MYL9;MYLPF;N…
Reactome_2016	Digestion of dietary lipid Homo sapiens R-HSA-192456	1	P09B_1	LIPC;LIPF;LIPG;LIPJ;LIPK;LIPM;LIPN;LMF1;LMF2;PNLIP;PNLIPRP1;PNLIPRP3
Reactome_2016	Interleukin-19, 20, 22, 24 Homo sapiens R-HSA-8854691	1	P06B_1	IL10RB;IL19;IL20;IL20RA;IL20RB;IL22;IL22RA1;IL22RA2;IL24
Reactome_2016	GPCR ligand binding Homo sapiens R-HSA-500792	1	P06B_1	ACKR3;ADORA1;ADORA2B;ADRA1A;ADRA2B;ADRB3;AGTR2;APLN;APP;AVPR1B;AVPR2;BRS3;C3AR1;CALCRL;CCKAR;CCL1;CCL11;CCL16;CCL2;CCL20;CCL23;CCL3;CCL3L1;CCL4;CCL5;CCL7;CCR10;CCR7;CD55;CNR2;CRH;CXCL1;CXCL10;CXCL11;CXCL13;CXCL2;CXCL3;CXCL5;CXCL6;CXCL9;CXCR1;CXCR2;CXCR3;CYSLTR1;DRD5;FFAR4;FZD10;FZD3;FZD4;FZD5;FZD6;FZD7;FZD9;GALR2;GNB1;GNB3;GNG5;GNRH1;GNRHR;GPBAR1;GPER1;GPR37;GPR37L1;GPR55;GRM1;GRM3;GRM5;GRM8;GRP;…
Reactome_2016	Regulation of cholesterol biosynthesis by SREBP (SREBF) Homo sapiens R-HSA-1655829	1	P12A_2	CARM1;FASN;HELZ2;INSIG1;LSS;MBTPS1;MVD;NFYA;NFYB;RAN;RXRA;SEC24C;SMARCD3;SQLE;TM7SF2
Reactome_2016	Factors involved in megakaryocyte development and platelet production Homo sapiens R-HSA-983231	1	P12A_2	CABLES2;CAPZB;CDK5;DOCK6;EHD1;GATA5;IFNA1;IFNA10;IFNA14;IFNA16;IFNA17;IFNA2;IFNA21;IFNA4;IFNA5;IFNA6;IFNA7;IFNA8;IFNB1;KIF6;KLC2;MAFG;PRKACA;RAD51B;ZFPM1
Reactome_2016	Activation of gene expression by SREBF (SREBP) Homo sapiens R-HSA-2426168	1	P12A_2	CARM1;FASN;HELZ2;LSS;MVD;NFYA;NFYB;RXRA;SMARCD3;SQLE;TM7SF2
Reactome_2016	RHO GTPases activate PKNs Homo sapiens R-HSA-5625740	1	P02C_1	HIST1H2AB;HIST1H2AC;HIST1H2AD;HIST1H2AJ;HIST1H2BA;HIST1H2BB;HIST1H2BC;HIST1H2BD;HIST1H2BH;HIST1H2BK;HIST1H2BL;HIST1H2BM;HIST1H2BN;HIST1H2BO;HIST1H3A;HIST1H4A;KLK2;KLK3;MYH14
Reactome_2016	Activation of anterior HOX genes in hindbrain development during early embryogenesis Homo sapiens R-HSA-5617472	1	P02C_1	HIST1H2AB;HIST1H2AC;HIST1H2AD;HIST1H2AJ;HIST1H2BA;HIST1H2BB;HIST1H2BC;HIST1H2BD;HIST1H2BH;HIST1H2BK;HIST1H2BL;HIST1H2BM;HIST1H2BN;HIST1H2BO;HIST1H3A;HIST1H4A;NCOA3;PAXIP1;PKNOX1;POLR2E;POLR2G;SUZ12;ZNF335
Reactome_2016	Activation of HOX genes during differentiation Homo sapiens R-HSA-5619507	1	P02C_1	HIST1H2AB;HIST1H2AC;HIST1H2AD;HIST1H2AJ;HIST1H2BA;HIST1H2BB;HIST1H2BC;HIST1H2BD;HIST1H2BH;HIST1H2BK;HIST1H2BL;HIST1H2BM;HIST1H2BN;HIST1H2BO;HIST1H3A;HIST1H4A;NCOA3;PAXIP1;PKNOX1;POLR2E;POLR2G;SUZ12;ZNF335
Reactome_2016	Transcriptional regulation by small RNAs Homo sapiens R-HSA-5578749	1	P02C_1	HIST1H2AB;HIST1H2AC;HIST1H2AD;HIST1H2AJ;HIST1H2BA;HIST1H2BB;HIST1H2BC;HIST1H2BD;HIST1H2BH;HIST1H2BK;HIST1H2BL;HIST1H2BM;HIST1H2BN;HIST1H2BO;HIST1H3A;HIST1H4A;NUP62;POLR2E;POLR2G;RAE1
Reactome_2016	RMTs methylate histone arginines Homo sapiens R-HSA-3214858	1	P02C_1	ARID1B;CARM1;COPRS;HIST1H2AA;HIST1H2AB;HIST1H2AC;HIST1H2AD;HIST1H2AG;HIST1H2AH;HIST1H2AJ;HIST1H3A;HIST1H4A;PRMT1;SMARCA4
Reactome_2016	Nonhomologous End-Joining (NHEJ) Homo sapiens R-HSA-5693571	1	P02C_1	HIST1H2BA;HIST1H2BB;HIST1H2BC;HIST1H2BD;HIST1H2BH;HIST1H2BK;HIST1H2BL;HIST1H2BM;HIST1H2BN;HIST1H2BO;HIST1H4A;PAXIP1;PIAS4;TDP2;TP53BP1
Reactome_2016	HATs acetylate histones Homo sapiens R-HSA-3214847	1	P02C_1	HIST1H2AA;HIST1H2AB;HIST1H2AC;HIST1H2AD;HIST1H2AG;HIST1H2AH;HIST1H2AJ;HIST1H2BA;HIST1H2BB;HIST1H2BC;HIST1H2BD;HIST1H2BH;HIST1H2BK;HIST1H2BL;HIST1H2BM;HIST1H2BN;HIST1H2BO;HIST1H3A;HIST1H4A;RUVBL2;TADA2B;TAF6L
Reactome_2016	Recruitment and ATM-mediated phosphorylation of repair and signaling proteins at DNA double strand breaks Homo sapiens R-HSA-5693565	1	P02C_1	EYA2;HIST1H2BA;HIST1H2BB;HIST1H2BC;HIST1H2BD;HIST1H2BH;HIST1H2BK;HIST1H2BL;HIST1H2BM;HIST1H2BN;HIST1H2BO;HIST1H4A;PIAS4;PPP5C;TP53BP1
Reactome_2016	DNA Double Strand Break Response Homo sapiens R-HSA-5693606	1	P02C_1	EYA2;HIST1H2BA;HIST1H2BB;HIST1H2BC;HIST1H2BD;HIST1H2BH;HIST1H2BK;HIST1H2BL;HIST1H2BM;HIST1H2BN;HIST1H2BO;HIST1H4A;PIAS4;PPP5C;TP53BP1
Reactome_2016	Gene Silencing by RNA Homo sapiens R-HSA-211000	1	P02C_1	HIST1H2AB;HIST1H2AC;HIST1H2AD;HIST1H2AJ;HIST1H2BA;HIST1H2BB;HIST1H2BC;HIST1H2BD;HIST1H2BH;HIST1H2BK;HIST1H2BL;HIST1H2BM;HIST1H2BN;HIST1H2BO;HIST1H3A;HIST1H4A;NUP62;POLR2E;POLR2G;RAE1
Reactome_2016	Hydrolysis of LPC Homo sapiens R-HSA-1483115	1	P02C_1	PLA2G4B;PLA2G4C;PLA2G4D;PLA2G4E;PLA2G4F
Reactome_2016	Chromatin organization Homo sapiens R-HSA-4839726	1	P02C_1	ARID1B;CARM1;COPRS;DOT1L;HDAC2;HIST1H2AA;HIST1H2AB;HIST1H2AC;HIST1H2AD;HIST1H2AG;HIST1H2AH;HIST1H2AJ;HIST1H2BA;HIST1H2BB;HIST1H2BC;HIST1H2BD;HIST1H2BH;HIST1H2BK;HIST1H2BL;HIST1H2BM;HIST1H2BN;HIST1H2BO;HIST1H3A;HIST1H4A;HMG20B;MBD3;MTA2;PRMT1;RUVBL2;SAP18;SMARCA4;SUZ12;TADA2B;TAF6L
Reactome_2016	Chromatin modifying enzymes Homo sapiens R-HSA-3247509	1	P02C_1	ARID1B;CARM1;COPRS;DOT1L;HDAC2;HIST1H2AA;HIST1H2AB;HIST1H2AC;HIST1H2AD;HIST1H2AG;HIST1H2AH;HIST1H2AJ;HIST1H2BA;HIST1H2BB;HIST1H2BC;HIST1H2BD;HIST1H2BH;HIST1H2BK;HIST1H2BL;HIST1H2BM;HIST1H2BN;HIST1H2BO;HIST1H3A;HIST1H4A;HMG20B;MBD3;MTA2;PRMT1;RUVBL2;SAP18;SMARCA4;SUZ12;TADA2B;TAF6L
Reactome_2016	Mitotic Prophase Homo sapiens R-HSA-68875	1	P02C_1	HIST1H2AB;HIST1H2AC;HIST1H2AD;HIST1H2AJ;HIST1H2BA;HIST1H2BB;HIST1H2BC;HIST1H2BD;HIST1H2BH;HIST1H2BK;HIST1H2BL;HIST1H2BM;HIST1H2BN;HIST1H2BO;HIST1H3A;HIST1H4A;NUP62;PPP2R1A;PPP2R2D;RAE1
Reactome_2016	Antigen Presentation: Folding, assembly and peptide loading of class I MHC Homo sapiens R-HSA-983170	1	P02C_1	B2M;CALR;HLA-A;HLA-E;HLA-F;HLA-G;HSPA5;PDIA3
Reactome_2016	Endosomal/Vacuolar pathway Homo sapiens R-HSA-1236977	1	P02C_1	B2M;HLA-A;HLA-E;HLA-F;HLA-G
Reactome_2016	Adaptive Immune System Homo sapiens R-HSA-1280218	1	P02C_1	AKT1S1;AP1M2;AP2A1;AP2S1;B2M;BLMH;CALR;CD33;CD40;CDC34;CTSA;CYBA;DNM2;FBXO31;FGF22;FOXO3;FYN;FZR1;GAN;HLA-A;HLA-E;HLA-F;HLA-G;HSPA5;ICOSLG;ITGB2;KEAP1;KIR2DL1;KIR2DL3;KIR2DL4;KIR3DL1;KIR3DL2;LAIR1;LAIR2;LILRA1;LILRA2;LILRA3;LILRA4;LILRA5;LILRA6;LILRB1;LILRB2;LILRB3;LILRB4;LILRB5;LRSAM1;MADCAM1;MAP3K7;MAPKAP1;NCR1;NCR2;OSCAR;PDIA3;PIP5K1C;PLCG2;PPP2R1A;PSMA7;PSMB7;RNF114;RNF126;SIGLEC10;SIGLEC11;S…
Reactome_2016	Interferon Signaling Homo sapiens R-HSA-913531	1	P08B_2	EIF4A2;EIF4E3;EIF4G1;HLA-A;HLA-B;HLA-C;HLA-DPA1;HLA-DPB1;HLA-DQA1;HLA-DQA2;HLA-DQB1;HLA-DQB2;HLA-DRA;HLA-DRB1;HLA-DRB5;HLA-E;HLA-F;HLA-G;IFI27;IFNA1;IFNA10;IFNA14;IFNA16;IFNA17;IFNA2;IFNA21;IFNA4;IFNA5;IFNA6;IFNA7;IFNA8;IFNAR1;IFNAR2;IFNB1;IFNGR1;IFNGR2;IRF2;IRF4;IRF9;JAK2;KPNA1;KPNA2;KPNA4;KPNA5;MID1;MX1;MX2;NUP153;NUP43;NUP85;OASL;PIAS1;PSMB8;PTPN1;RANBP2;TRIM10;TRIM14;TRIM26;TRIM31;TRIM38;UBC
Reactome_2016	Interferon gamma signaling Homo sapiens R-HSA-877300	1	P08B_2	HLA-A;HLA-B;HLA-C;HLA-DPA1;HLA-DPB1;HLA-DQA1;HLA-DQA2;HLA-DQB1;HLA-DQB2;HLA-DRA;HLA-DRB1;HLA-DRB5;HLA-E;HLA-F;HLA-G;IFNGR1;IFNGR2;IRF2;IRF4;IRF9;JAK2;MID1;OASL;PIAS1;PTPN1;TRIM10;TRIM14;TRIM26;TRIM31;TRIM38
Reactome_2016	Formation of Senescence-Associated Heterochromatin Foci (SAHF) Homo sapiens R-HSA-2559584	1	P08B_2	ASF1A;CDKN1A;EP400;HIST1H1A;HIST1H1B;HIST1H1C;HIST1H1D;HIST1H1E;HMGA1
Reactome_2016	ER-Phagosome pathway Homo sapiens R-HSA-1236974	1	P08B_2	HLA-A;HLA-B;HLA-C;HLA-E;HLA-F;HLA-G;PSMB1;PSMB8;PSMB9;PSMD12;PSMD14;PSMD2;PSMD6;PSMD9;PSME1;PSME2;SEC61A1;SEC61B;TAP1;TAP2;TAPBP;UBC
Reactome_2016	Asparagine N-linked glycosylation Homo sapiens R-HSA-446203	1	P04C_3	ALG11;ALG2;ALG3;ALG5;ALG8;ALG9;ANK1;ANK2;ARCN1;ARF1;ARFGAP2;ARFGAP3;B4GALT3;B4GALT4;BET1L;CALR;CD55;CD59;CGA;CHST10;CMAS;CNIH1;CNIH2;CNIH3;COG2;COG3;COG6;COPA;COPB1;COPB2;COPG1;COPZ2;CTSA;CTSC;DCTN1;DCTN6;DOLK;DOLPP1;DPAGT1;DPM2;DYNC2H1;DYNC2LI1;DYNLL1;DYNLL2;EDEM2;EDEM3;F5;FOLR1;FUT8;GANAB;GFPT1;GMDS;GNPNAT1;GOLGA2;GOLGB1;GOSR1;GOSR2;INS;LHB;LMAN1;LMAN1L;LMAN2L;MAN1A1;MAN1B1;MAN2A2;MANEA;MCFD2;M…
Reactome_2016	Fatty acid, triacylglycerol, and ketone body metabolism Homo sapiens R-HSA-535734	1	P04C_3	AACS;ABCA1;ACACA;ACAD11;ACADS;ACAT1;ACLY;ACOT1;ACOT12;ACOT13;ACOT2;ACOT4;ACOT6;ACOT7;ACOT8;ACOT9;ACSF2;ACSF3;ACSL1;ACSL6;AGPAT1;AGPAT2;AGPAT4;AGPAT5;AGT;APOA1;APOA2;APOA5;ARNTL;BDH2;CCNC;CDK19;CDK8;CPT1A;CTGF;CYP1A1;DGAT2;ELOVL2;ELOVL4;ELOVL5;ELOVL6;EP300;ESRRA;FABP1;FADS1;FDFT1;FHL2;G0S2;GPAT2;GRHL1;HADH;HADHA;HADHB;HMGCLL1;HSD17B12;HSD17B3;LCLAT1;LPCAT4;LPIN1;LPIN2;MCEE;ME1;MED1;MED10;MED17;MED…
Reactome_2016	Immune System Homo sapiens R-HSA-168256	1	P04C_3	ABI1;ABL1;ACTR1B;ACTR2;ACTR3;ADAM17;ADCY2;ADCY3;ADCY5;ADRBK1;AGER;AGO2;AIM2;AKT1S1;AMICA1;ANAPC1;ANAPC10;ANAPC13;ANAPC2;ANAPC5;AP1M1;AP1S2;AP2A1;AP2A2;AP2B1;AP2M1;APBB1IP;AREL1;ARF1;ARPC5;ARRB1;ART1;ASB10;ASB11;ASB13;ASB16;ASB2;ASB5;ASB6;ASB7;ASB9;ATG5;ATG7;ATP6V0A1;ATP6V0A2;ATP6V1A;ATP6V1B1;ATP6V1B2;ATP6V1C2;ATP6V1D;ATP6V1E2;ATP6V1G1;ATP6V1G2;ATP6V1G3;BAD;BCL2L1;BIRC2;BIRC3;BLK;BLMH;BTLA;BTRC;C1…
Reactome_2016	Conjugation of salicylate with glycine Homo sapiens R-HSA-177128	1	P04C_3	ACSM2A;ACSM2B;ACSM4;ACSM5;GLYAT;GLYATL1;GLYATL2;GLYATL3
Reactome_2016	RNA Polymerase I Promoter Escape Homo sapiens R-HSA-73772	1	P04C_3	CCNH;ERCC3;GTF2H1;GTF2H3;GTF2H4;GTF2H5;MNAT1;POLR1A;POLR1B;POLR1C;POLR1D;POLR2H;POLR2L;RRN3;TAF1A;TAF1B;TAF1C;TAF1D;TBP;UBTF;ZNRD1
Reactome_2016	RNA Polymerase I Transcription Termination Homo sapiens R-HSA-73863	1	P04C_3	CCNH;ERCC3;GTF2H1;GTF2H3;GTF2H4;GTF2H5;MNAT1;POLR1A;POLR1B;POLR1C;POLR1D;POLR2H;POLR2L;PTRF;TAF1A;TAF1B;TAF1C;TAF1D;TBP;TTF1;UBTF;ZNRD1
Reactome_2016	Antigen processing-Cross presentation Homo sapiens R-HSA-1236975	1	P08B_3	CALR;CTSS;CYBA;CYBB;FCGR1A;FCGR1B;HLA-A;HLA-B;HLA-C;HLA-E;HLA-F;HLA-G;ITGAV;ITGB5;LNPEP;MRC1;MRC2;NCF4;PSMA3;PSMA5;PSMA6;PSMA7;PSMB11;PSMB3;PSMB4;PSMB5;PSMB8;PSMB9;PSMC2;PSMC5;PSMD1;PSMD10;PSMD11;PSMD12;PSMD3;PSMD4;PSMD9;PSME1;PSME2;PSME3;PSME4;RPS27A;SEC61A1;SEC61A2;TAP1;TAP2;TAPBP;UBC
Reactome_2016	Cell Cycle, Mitotic Homo sapiens R-HSA-69278	1	P08B_3	AJUBA;ANAPC1;ANAPC10;ANAPC11;ANAPC2;ANAPC5;ANAPC7;ANKLE2;ARPP19;AURKA;BIRC5;BUB1;BUB3;CCNA2;CCNB1;CCND3;CCNE2;CCNH;CDC27;CDC6;CDK1;CDK11A;CDK4;CDK7;CDKN1A;CDKN1B;CDKN2A;CDKN2B;CDT1;CENPA;CENPC;CENPE;CENPH;CENPI;CENPJ;CENPK;CENPO;CENPQ;CENPU;CEP135;CEP152;CEP192;CEP290;CEP41;CEP63;CEP70;CEP72;CEP76;CETN2;CKS1B;CLASP2;CLIP1;CNEP1R1;CSNK1D;CSNK1E;CSNK2B;CUL1;DCTN2;DHFR;DYNC1H1;DYNLL1;DYRK1A;E2F3;EMD…
Reactome_2016	Removal of licensing factors from origins Homo sapiens R-HSA-69300	1	P08B_3	CCNA2;CDC6;CDKN1A;CDKN1B;CDT1;FZR1;GMNN;MCM10;MCM2;MCM3;MCM5;MCM6;MCM7;ORC2;ORC4;ORC5;ORC6;PSMA3;PSMA5;PSMA6;PSMA7;PSMB11;PSMB3;PSMB4;PSMB5;PSMB8;PSMB9;PSMC2;PSMC5;PSMD1;PSMD10;PSMD11;PSMD12;PSMD3;PSMD4;PSMD9;PSME1;PSME2;PSME3;PSME4;RPS27A;UBC
